# Supplementary material for: Transcriptomic signatures reveal a shift towards an anti-inflammatory gene expression profile but also the induction of type I and type II interferon signaling networks through aryl hydrocarbon receptor activation in murine macrophages
Source: Front Immunol. 2023 May 23;14:1156493. doi: 10.3389/fimmu.2023.1156493 (PMC10242070; doi:10.3389/fimmu.2023.1156493)
Supplement: Supplementary file 3 [file Table_1.xlsx]

## Sheet: Supplementary table 1
Supplementary table 1
ENSEMBL_ID	GENE_SYMBOL	baseMean	log2FoldChange	lfcSE	stat	pvalue	padj	ligand	time	cells	effect	num.AHR.elements	num.AHREI	num.AHREII	num.RelBAHRE
ENSMUSG00000000001.4	Gnai3	4074.73	-0.0474273	0.0815967	-0.58124	0.561078	0.975499	BaP	3h	AhR+/+	none	3	3	0	0
ENSMUSG00000000028.15	Cdc45	127.495	-0.0236109	0.169476	-0.139317	0.8892	0.995576	BaP	3h	AhR+/+	none	3	3	0	0
ENSMUSG00000000056.7	Narf	533.803	0.197406	0.200968	0.982277	0.325964	0.952405	BaP	3h	AhR+/+	none	4	4	0	0
ENSMUSG00000000058.6	Cav2	2784.69	-0.0519664	0.11705	-0.443969	0.657065	0.984248	BaP	3h	AhR+/+	none	0	0	0	0
ENSMUSG00000000078.7	Klf6	18604	0.00462932	0.0903034	0.0512641	0.959115	0.998246	BaP	3h	AhR+/+	none	2	1	0	1
ENSMUSG00000000085.16	Scmh1	290.494	0.0552109	0.0980304	0.563201	0.573298	0.975499	BaP	3h	AhR+/+	none	1	1	0	0
ENSMUSG00000000088.7	Cox5a	2879.08	-0.0669793	0.0578964	-1.15688	0.247321	0.930851	BaP	3h	AhR+/+	none	2	2	0	0
ENSMUSG00000000126.11	Wnt9a	9.63901	1.47653	0.570134	2.58979	0.00960353	0.647031	BaP	3h	AhR+/+	none	6	6	0	0
ENSMUSG00000000127.15	Fer	397.628	-0.121932	0.0929716	-1.3115	0.189689	0.909916	BaP	3h	AhR+/+	none	1	0	1	0
ENSMUSG00000000131.15	Xpo6	1867.97	-0.00854521	0.0577726	-0.147911	0.882413	0.994611	BaP	3h	AhR+/+	none	2	1	1	0
ENSMUSG00000000134.17	Tfe3	3095.56	0.077643	0.0539487	1.4392	0.150094	0.900648	BaP	3h	AhR+/+	none	5	5	0	0
ENSMUSG00000000148.17	Brat1	368.938	0.123006	0.129028	0.95333	0.340423	0.952405	BaP	3h	AhR+/+	none	9	9	0	0
ENSMUSG00000000149.10	Gna12	2324.15	0.0952546	0.0634605	1.50101	0.133354	0.88509	BaP	3h	AhR+/+	none	1	1	0	0
ENSMUSG00000000154.16	Slc22a18	60.0485	0.141679	0.188672	0.750929	0.452696	0.970386	BaP	3h	AhR+/+	none	1	1	0	0
ENSMUSG00000000157.16	Itgb2l	8.63616	0.270171	0.456688	0.591587	0.554127	0.975499	BaP	3h	AhR+/+	none	0	0	0	0
ENSMUSG00000000167.14	Pih1d2	9.32907	0.673672	0.631929	1.06606	0.286398	0.944834	BaP	3h	AhR+/+	none	1	1	0	0
ENSMUSG00000000168.9	Dlat	993.647	-0.150494	0.0645519	-2.33136	0.0197346	0.755455	BaP	3h	AhR+/+	none	1	1	0	0
ENSMUSG00000000171.5	Sdhd	2561.93	-0.043655	0.062277	-0.700982	0.483314	0.975499	BaP	3h	AhR+/+	none	3	3	0	0
ENSMUSG00000000184.12	Ccnd2	2693.49	0.204207	0.135568	1.5063	0.13199	0.883677	BaP	3h	AhR+/+	none	9	9	0	0
ENSMUSG00000000194.13	Gpr107	2425.85	0.0472108	0.043466	1.08616	0.27741	0.94191	BaP	3h	AhR+/+	none	2	2	0	0
ENSMUSG00000000204.16	Slfn4	4101.99	-0.138308	0.216521	-0.638777	0.522968	0.975499	BaP	3h	AhR+/+	none	5	2	3	0
ENSMUSG00000000244.17	Tspan32	472.066	0.00555274	0.111228	0.0499221	0.960184	0.99864	BaP	3h	AhR+/+	none	2	0	2	0
ENSMUSG00000000247.11	Lhx2	309.604	0.116056	0.252006	0.460528	0.645137	0.983708	BaP	3h	AhR+/+	none	1	1	0	0
ENSMUSG00000000253.13	Gmpr	130.699	-0.132782	0.152826	-0.868843	0.384933	0.954073	BaP	3h	AhR+/+	none	0	0	0	0
ENSMUSG00000000275.16	Trim25	13667.6	0.0425756	0.0459241	0.927085	0.353882	0.952531	BaP	3h	AhR+/+	none	2	2	0	0
ENSMUSG00000000276.11	Dgke	337.149	-0.0258075	0.110142	-0.234311	0.814744	0.994611	BaP	3h	AhR+/+	none	2	2	0	0
ENSMUSG00000000278.10	Scpep1	11033.6	0.0380295	0.0454505	0.836724	0.402748	0.958942	BaP	3h	AhR+/+	none	3	3	0	0
ENSMUSG00000000282.12	Mnt	805.09	0.20371	0.210971	0.965582	0.334254	0.952405	BaP	3h	AhR+/+	none	3	3	0	0
ENSMUSG00000000290.13	Itgb2	23179	0.0419687	0.0420972	0.996948	0.31879	0.950288	BaP	3h	AhR+/+	none	1	1	0	0
ENSMUSG00000000295.13	Hddc2	73.1919	0.00300401	0.208624	0.0143991	0.988512	0.999416	BaP	3h	AhR+/+	none	2	0	2	0
ENSMUSG00000000301.16	Pemt	21.1985	0.291073	0.311595	0.934136	0.350234	0.952405	BaP	3h	AhR+/+	none	4	4	0	0
ENSMUSG00000000303.12	Cdh1	9.69835	0.105802	0.483797	0.21869	0.826892	0.994611	BaP	3h	AhR+/+	none	4	3	0	1
ENSMUSG00000000318.16	Clec10a	54.7329	0.00167663	0.213817	0.00784139	0.993744	0.999534	BaP	3h	AhR+/+	none	1	1	0	0
ENSMUSG00000000320.10	Alox12	10.1263	0.276558	0.452511	0.611163	0.541092	0.975499	BaP	3h	AhR+/+	none	4	2	2	0
ENSMUSG00000000325.16	Arvcf	24.0711	1.46618	0.619182	2.36793	0.0178881	0.715366	BaP	3h	AhR+/+	none	1	1	0	0
ENSMUSG00000000326.13	Comt	1024.83	0.00642093	0.0757654	0.0847476	0.932462	0.996448	BaP	3h	AhR+/+	none	3	1	1	1
ENSMUSG00000000339.14	Rtca	580.741	-0.116903	0.0781574	-1.49575	0.13472	0.887639	BaP	3h	AhR+/+	none	2	0	2	0
ENSMUSG00000000340.10	Dbt	305.895	0.180589	0.123812	1.45857	0.144682	0.895735	BaP	3h	AhR+/+	none	0	0	0	0
ENSMUSG00000000346.9	Dazap2	10507	0.00077054	0.0382328	0.0201539	0.983921	0.999416	BaP	3h	AhR+/+	none	5	5	0	0
ENSMUSG00000000355.13	Mcts1	564.54	-0.106579	0.117231	-0.90914	0.363276	0.95376	BaP	3h	AhR+/+	none	2	0	2	0
ENSMUSG00000000365.9	Rnf17	15.9526	-0.269607	0.446522	-0.603794	0.545981	0.975499	BaP	3h	AhR+/+	none	1	1	0	0
ENSMUSG00000000374.8	Trappc10	1882.91	0.0150006	0.0454617	0.329962	0.741429	0.993851	BaP	3h	AhR+/+	none	4	3	1	0
ENSMUSG00000000378.15	Ccm2	768.797	0.0726606	0.0719727	1.00956	0.312707	0.94874	BaP	3h	AhR+/+	none	7	3	2	2
ENSMUSG00000000384.15	Tbrg4	777.98	0.17127	0.0818208	2.09323	0.0363286	0.827477	BaP	3h	AhR+/+	none	3	3	0	0
ENSMUSG00000000386.16	Mx1	25874.5	-0.0552791	0.127465	-0.43368	0.664521	0.984947	BaP	3h	AhR+/+	none	0	0	0	0
ENSMUSG00000000392.17	Fap	8.01968	-0.109675	0.539054	-0.203458	0.838777	0.994611	BaP	3h	AhR+/+	none	2	1	0	1
ENSMUSG00000000399.10	Ndufa9	1770.88	0.0440373	0.0479477	0.918443	0.358387	0.95376	BaP	3h	AhR+/+	none	1	1	0	0
ENSMUSG00000000409.14	Lck	63.0202	0.0801854	0.181031	0.442938	0.657811	0.984248	BaP	3h	AhR+/+	none	0	0	0	0
ENSMUSG00000000420.15	Galnt1	1742.07	-0.065626	0.0654103	-1.0033	0.315717	0.94874	BaP	3h	AhR+/+	none	0	0	0	0
ENSMUSG00000000439.9	Mkrn2	462.018	-0.00315632	0.102913	-0.0306698	0.975533	0.99864	BaP	3h	AhR+/+	none	3	3	0	0
ENSMUSG00000000440.12	Pparg	344.398	0.106443	0.157853	0.67432	0.500108	0.975499	BaP	3h	AhR+/+	none	1	1	0	0
ENSMUSG00000000441.17	Raf1	2940.44	-0.0242352	0.0502769	-0.482034	0.629782	0.982822	BaP	3h	AhR+/+	none	2	2	0	0
ENSMUSG00000000486.13	37135	3.14154	1.41393	1.12291	1.25917	0.207969	NA	BaP	3h	AhR+/+	none	6	4	2	0
ENSMUSG00000000489.7	Pdgfb	1865.83	0.0839997	0.121894	0.68912	0.490748	0.975499	BaP	3h	AhR+/+	none	9	7	2	0
ENSMUSG00000000530.16	Acvrl1	769.103	0.115918	0.0821269	1.41145	0.158112	0.904945	BaP	3h	AhR+/+	none	2	1	0	1
ENSMUSG00000000531.5	Grasp	8.00517	1.60076	0.860359	1.86057	0.0628045	0.859289	BaP	3h	AhR+/+	none	5	5	0	0
ENSMUSG00000000532.11	Acvr1b	1379.55	0.0380305	0.0672902	0.565172	0.571957	0.975499	BaP	3h	AhR+/+	none	3	1	2	0
ENSMUSG00000000538.18	Tom1l2	511.984	0.0565278	0.11881	0.475783	0.634229	0.983443	BaP	3h	AhR+/+	none	1	0	0	1
ENSMUSG00000000552.10	Zfp385a	1061.15	0.101477	0.0992822	1.0221	0.306732	0.947792	BaP	3h	AhR+/+	none	2	2	0	0
ENSMUSG00000000555.8	Itga5	19937.2	0.0677165	0.0597878	1.13262	0.257376	0.936677	BaP	3h	AhR+/+	none	1	1	0	0
ENSMUSG00000000561.14	Wdr77	370.394	-0.0389295	0.109897	-0.354235	0.723162	0.992263	BaP	3h	AhR+/+	none	1	1	0	0
ENSMUSG00000000562.5	Adora3	19.735	-0.0968243	0.37485	-0.258302	0.796174	0.994611	BaP	3h	AhR+/+	none	0	0	0	0
ENSMUSG00000000563.17	Atp5f1	4009.26	-0.0741919	0.0648833	-1.14347	0.252845	0.933433	BaP	3h	AhR+/+	none	3	2	1	0
ENSMUSG00000000568.15	Hnrnpd	2880.07	-0.10386	0.0634192	-1.63767	0.101491	0.87211	BaP	3h	AhR+/+	none	7	7	0	0
ENSMUSG00000000579.14	Dynlt1c	28.1947	0.559061	0.451138	1.23922	0.215262	0.926037	BaP	3h	AhR+/+	none	8	6	2	0
ENSMUSG00000000581.8	C1d	684.958	-0.164939	0.0939677	-1.75528	0.0792117	0.864376	BaP	3h	AhR+/+	none	4	4	0	0
ENSMUSG00000000594.7	Gm2a	5031.94	0.00170438	0.0554358	0.0307452	0.975473	0.99864	BaP	3h	AhR+/+	none	6	6	0	0
ENSMUSG00000000600.15	Krit1	802.318	-0.0621953	0.0942176	-0.660124	0.509174	0.975499	BaP	3h	AhR+/+	none	5	3	2	0
ENSMUSG00000000605.9	Clcn4	1195.37	-0.0618149	0.0859734	-0.719001	0.472141	0.973979	BaP	3h	AhR+/+	none	2	2	0	0
ENSMUSG00000000628.10	Hk2	3328.05	0.0742308	0.0801617	0.926013	0.354439	0.952632	BaP	3h	AhR+/+	none	6	4	2	0
ENSMUSG00000000631.20	Myo18a	1243.61	-0.0111313	0.0784155	-0.141952	0.887118	0.994874	BaP	3h	AhR+/+	none	0	0	0	0
ENSMUSG00000000673.9	Haao	17.1318	-0.373942	0.45777	-0.816877	0.413999	0.962226	BaP	3h	AhR+/+	none	2	2	0	0
ENSMUSG00000000682.7	Cd52	9207.54	0.0330003	0.0594472	0.55512	0.578813	0.975761	BaP	3h	AhR+/+	none	2	2	0	0
ENSMUSG00000000686.11	Abhd15	75.3414	-0.0600994	0.242367	-0.247969	0.804158	0.994611	BaP	3h	AhR+/+	none	1	1	0	0
ENSMUSG00000000693.10	Loxl3	96.3751	-0.0657308	0.240136	-0.273723	0.784297	0.994611	BaP	3h	AhR+/+	none	8	7	0	1
ENSMUSG00000000708.14	Kat2b	1121.31	-0.0812437	0.0835905	-0.971926	0.331087	0.952405	BaP	3h	AhR+/+	none	0	0	0	0
ENSMUSG00000000711.3	Rab5b	2878.26	0.0461959	0.0452539	1.02082	0.307342	0.947792	BaP	3h	AhR+/+	none	1	1	0	0
ENSMUSG00000000730.13	Dnmt3l	83.5058	0.112576	0.237756	0.473494	0.63586	0.983443	BaP	3h	AhR+/+	none	0	0	0	0
ENSMUSG00000000732.9	Icosl	1188.09	-0.0274814	0.133251	-0.206238	0.836605	0.994611	BaP	3h	AhR+/+	none	1	1	0	0
ENSMUSG00000000738.18	Spg7	886.055	0.0418457	0.0747105	0.560105	0.575408	0.975499	BaP	3h	AhR+/+	none	1	1	0	0
ENSMUSG00000000740.12	Rpl13	5936.21	0.0839584	0.0665931	1.26077	0.207392	0.914753	BaP	3h	AhR+/+	none	8	7	1	0
ENSMUSG00000000743.9	Chmp1a	2504.38	0.118874	0.0501919	2.36839	0.0178657	0.715366	BaP	3h	AhR+/+	none	6	3	3	0
ENSMUSG00000000751.13	Rpa1	1111.14	-0.0534122	0.0830361	-0.643241	0.520068	0.975499	BaP	3h	AhR+/+	none	8	8	0	0
ENSMUSG00000000753.15	Serpinf1	4.20083	-1.24739	0.956284	-1.30442	0.192092	NA	BaP	3h	AhR+/+	none	4	2	2	0
ENSMUSG00000000759.14	Tubgcp3	581.946	-0.049986	0.0901037	-0.554761	0.579058	0.975761	BaP	3h	AhR+/+	none	0	0	0	0
ENSMUSG00000000776.13	Polr3d	342.221	0.0585897	0.122927	0.476622	0.633631	0.983378	BaP	3h	AhR+/+	none	7	5	2	0
ENSMUSG00000000782.15	Tcf7	7.76765	-0.198318	0.666678	-0.297472	0.766106	0.993869	BaP	3h	AhR+/+	none	1	1	0	0
ENSMUSG00000000787.12	Ddx3x	6915.74	0.00911242	0.0933002	0.0976677	0.922196	0.996448	BaP	3h	AhR+/+	none	6	6	0	0
ENSMUSG00000000791.9	Il12rb1	70.9998	0.253725	0.25853	0.981413	0.326389	0.952405	BaP	3h	AhR+/+	none	0	0	0	0
ENSMUSG00000000804.14	Usp32	1010.27	-0.020696	0.0711581	-0.290846	0.771169	0.994381	BaP	3h	AhR+/+	none	2	2	0	0
ENSMUSG00000000811.13	Txnrd3	169.886	-0.122336	0.149864	-0.816317	0.414319	0.962226	BaP	3h	AhR+/+	none	1	1	0	0
ENSMUSG00000000823.16	Zfp512b	207.568	-0.0697353	0.16185	-0.430865	0.666567	0.984947	BaP	3h	AhR+/+	none	3	3	0	0
ENSMUSG00000000826.16	Dnajc5	2852.3	0.0441918	0.0487062	0.907314	0.364241	0.953824	BaP	3h	AhR+/+	none	3	3	0	0
ENSMUSG00000000827.18	Tpd52l2	1101.54	0.0661476	0.0648778	1.01957	0.307932	0.947792	BaP	3h	AhR+/+	none	4	4	0	0
ENSMUSG00000000838.17	Fmr1	933.357	-0.111658	0.111457	-1.0018	0.316439	0.949209	BaP	3h	AhR+/+	none	3	3	0	0
ENSMUSG00000000876.11	Pxmp4	167.663	-0.27137	0.16199	-1.67523	0.093889	0.868174	BaP	3h	AhR+/+	none	3	3	0	0
ENSMUSG00000000881.12	Dlg3	80.1039	-0.164213	0.180071	-0.911936	0.361803	0.95376	BaP	3h	AhR+/+	none	3	3	0	0
ENSMUSG00000000884.17	Gnb1l	33.3228	-0.639452	0.376096	-1.70024	0.0890864	0.8658	BaP	3h	AhR+/+	none	7	4	3	0
ENSMUSG00000000901.17	Mmp11	6.40254	-0.194731	0.685605	-0.284027	0.776389	NA	BaP	3h	AhR+/+	none	3	1	2	0
ENSMUSG00000000902.13	Smarcb1	973.442	0.0891069	0.0676383	1.3174	0.187704	0.909077	BaP	3h	AhR+/+	none	1	1	0	0
ENSMUSG00000000915.15	Hip1r	19.2906	0.2406	0.374919	0.641738	0.521043	0.975499	BaP	3h	AhR+/+	none	5	3	1	1
ENSMUSG00000000916.15	Nsun5	160.499	0.134532	0.143458	0.937786	0.348355	0.952405	BaP	3h	AhR+/+	none	8	8	0	0
ENSMUSG00000000934.9	Top1mt	76.1946	-0.253595	0.22494	-1.12739	0.259579	0.937627	BaP	3h	AhR+/+	none	1	1	0	0
ENSMUSG00000000942.10	Hoxa4	2.5589	-0.761462	1.3197	-0.576997	0.563942	NA	BaP	3h	AhR+/+	none	3	3	0	0
ENSMUSG00000000957.11	Mmp14	18477.5	0.0727839	0.0575423	1.26488	0.205915	0.914753	BaP	3h	AhR+/+	none	1	1	0	0
ENSMUSG00000000958.10	Slc7a7	671.536	0.0407123	0.0680911	0.597909	0.549901	0.975499	BaP	3h	AhR+/+	none	0	0	0	0
ENSMUSG00000000959.7	Oxa1l	844.756	0.0131463	0.0682875	0.192515	0.847339	0.994611	BaP	3h	AhR+/+	none	5	5	0	0
ENSMUSG00000000976.13	Heatr6	1131.09	0.0382219	0.0580478	0.658456	0.510245	0.975499	BaP	3h	AhR+/+	none	0	0	0	0
ENSMUSG00000000982.5	Ccl3	57903.7	-0.0327607	0.121906	-0.268738	0.788131	0.994611	BaP	3h	AhR+/+	none	2	0	2	0
ENSMUSG00000000983.13	Wfdc18	11.8418	-0.695664	0.447799	-1.55352	0.1203	0.883677	BaP	3h	AhR+/+	none	2	1	1	0
ENSMUSG00000001016.12	Ilf2	655.438	-0.105253	0.0788473	-1.33489	0.181911	0.907522	BaP	3h	AhR+/+	none	5	3	2	0
ENSMUSG00000001017.15	Chtop	1807.31	-0.0428754	0.0510934	-0.839157	0.401381	0.958722	BaP	3h	AhR+/+	none	4	4	0	0
ENSMUSG00000001018.15	Snapin	1109.35	-0.0742768	0.0674346	-1.10146	0.270695	0.940829	BaP	3h	AhR+/+	none	1	1	0	0
ENSMUSG00000001020.8	S100a4	8462.83	0.0356133	0.10164	0.350386	0.726049	0.992263	BaP	3h	AhR+/+	none	0	0	0	0
ENSMUSG00000001025.8	S100a6	7134.58	0.0272263	0.0786972	0.345962	0.729371	0.992527	BaP	3h	AhR+/+	none	2	2	0	0
ENSMUSG00000001029.15	Icam2	103.744	0.0180238	0.156425	0.115223	0.908268	0.996448	BaP	3h	AhR+/+	none	1	1	0	0
ENSMUSG00000001034.17	Mapk7	982.018	0.145719	0.143744	1.01374	0.310707	0.948436	BaP	3h	AhR+/+	none	4	4	0	0
ENSMUSG00000001036.17	Epn2	19.7263	-0.00668191	0.511294	-0.0130686	0.989573	0.999416	BaP	3h	AhR+/+	none	1	0	0	1
ENSMUSG00000001039.12	B9d1	8.1634	-0.0246512	0.584911	-0.0421453	0.966383	0.99864	BaP	3h	AhR+/+	none	3	3	0	0
ENSMUSG00000001052.15	Sec24b	3878.5	0.0144558	0.0694193	0.208239	0.835042	0.994611	BaP	3h	AhR+/+	none	1	1	0	0
ENSMUSG00000001053.15	N4bp3	41.2312	0.484425	0.507231	0.955038	0.339558	0.952405	BaP	3h	AhR+/+	none	3	3	0	0
ENSMUSG00000001054.9	Rmnd5b	343.714	-0.0846545	0.123267	-0.686759	0.492235	0.975499	BaP	3h	AhR+/+	none	4	4	0	0
ENSMUSG00000001056.3	Nhp2	895.534	0.0824319	0.0783316	1.05235	0.292641	0.946084	BaP	3h	AhR+/+	none	2	2	0	0
ENSMUSG00000001062.18	Vps9d1	393.351	0.00556094	0.131932	0.0421502	0.966379	0.99864	BaP	3h	AhR+/+	none	4	3	0	1
ENSMUSG00000001065.15	Zfp276	459.044	0.134974	0.10145	1.33045	0.183369	0.907522	BaP	3h	AhR+/+	none	1	1	0	0
ENSMUSG00000001082.12	Mfsd10	715.754	0.101392	0.0863008	1.17486	0.240049	0.929493	BaP	3h	AhR+/+	none	5	3	2	0
ENSMUSG00000001089.14	Luzp1	2324.78	-0.0518907	0.0629054	-0.8249	0.409428	0.962226	BaP	3h	AhR+/+	none	4	4	0	0
ENSMUSG00000001095.5	Slc13a2	2.8001	-1.59011	1.19821	-1.32707	0.184486	NA	BaP	3h	AhR+/+	none	6	4	2	0
ENSMUSG00000001098.15	Kctd10	2743.52	0.0564132	0.041499	1.35939	0.174024	0.907522	BaP	3h	AhR+/+	none	2	1	0	1
ENSMUSG00000001100.10	Poldip2	622.371	-0.00321245	0.0894	-0.0359335	0.971335	0.99864	BaP	3h	AhR+/+	none	5	4	1	0
ENSMUSG00000001105.15	Ift20	470.521	-0.0355904	0.0912907	-0.389858	0.696642	0.988491	BaP	3h	AhR+/+	none	6	1	5	0
ENSMUSG00000001120.15	Pcbp3	6.95479	0.0503054	0.592319	0.0849296	0.932317	NA	BaP	3h	AhR+/+	none	3	3	0	0
ENSMUSG00000001123.15	Lgals9	7860.73	-0.0326862	0.0668806	-0.488725	0.625036	0.981912	BaP	3h	AhR+/+	none	2	1	1	0
ENSMUSG00000001127.12	Araf	1175.95	0.0816826	0.0641731	1.27285	0.203072	0.914753	BaP	3h	AhR+/+	none	0	0	0	0
ENSMUSG00000001128.7	Cfp	8244.94	0.0448958	0.0779231	0.576155	0.56451	0.975499	BaP	3h	AhR+/+	none	4	1	3	0
ENSMUSG00000001131.11	Timp1	38.4861	0.297327	0.243085	1.22314	0.221277	0.927408	BaP	3h	AhR+/+	none	2	1	0	1
ENSMUSG00000001134.9	Uxt	272.001	-0.069983	0.098225	-0.712476	0.47617	0.975499	BaP	3h	AhR+/+	none	3	3	0	0
ENSMUSG00000001138.13	Cnnm3	252.431	-0.112483	0.16695	-0.673753	0.500468	0.975499	BaP	3h	AhR+/+	none	7	4	3	0
ENSMUSG00000001143.13	Lman2l	576.239	-0.0941333	0.0751651	-1.25235	0.210441	0.918528	BaP	3h	AhR+/+	none	0	0	0	0
ENSMUSG00000001150.7	Mcm3ap	831.205	0.115376	0.0785887	1.4681	0.142077	0.890556	BaP	3h	AhR+/+	none	5	5	0	0
ENSMUSG00000001151.10	Pcnt	558.653	0.107129	0.0955265	1.12146	0.262093	0.937633	BaP	3h	AhR+/+	none	2	2	0	0
ENSMUSG00000001156.9	Mxd1	4295.1	0.366347	0.11281	3.24746	0.0011644	0.193645	BaP	3h	AhR+/+	none	2	2	0	0
ENSMUSG00000001157.13	Gmcl1	310.769	0.0452645	0.12746	0.355127	0.722495	0.992263	BaP	3h	AhR+/+	none	3	3	0	0
ENSMUSG00000001158.13	Snrnp27	962.731	-0.113279	0.0821882	-1.37828	0.168116	0.905708	BaP	3h	AhR+/+	none	2	1	1	0
ENSMUSG00000001166.17	Oas1c	353.948	-0.0423123	0.0951905	-0.444502	0.65668	0.984248	BaP	3h	AhR+/+	none	1	1	0	0
ENSMUSG00000001173.15	Ocrl	863.848	-0.0225428	0.0881626	-0.255696	0.798185	0.994611	BaP	3h	AhR+/+	none	0	0	0	0
ENSMUSG00000001175.15	Calm1	21638.6	-0.0464968	0.0480878	-0.966914	0.333587	0.952405	BaP	3h	AhR+/+	none	6	5	1	0
ENSMUSG00000001211.15	Agpat3	1614.96	0.0980356	0.0595205	1.64709	0.09954	0.870983	BaP	3h	AhR+/+	none	1	1	0	0
ENSMUSG00000001227.12	Sema6b	126.794	-0.20856	0.249063	-0.837379	0.40238	0.958942	BaP	3h	AhR+/+	none	2	2	0	0
ENSMUSG00000001228.14	Uhrf1	405.779	-0.115741	0.135289	-0.855506	0.392271	0.954073	BaP	3h	AhR+/+	none	1	1	0	0
ENSMUSG00000001229.9	Dpp9	1255.21	0.174509	0.0613934	2.84247	0.00447655	0.474645	BaP	3h	AhR+/+	none	2	2	0	0
ENSMUSG00000001247.16	Lsr	28.9019	0.28046	0.351575	0.797725	0.42503	0.965385	BaP	3h	AhR+/+	none	2	2	0	0
ENSMUSG00000001248.15	Gramd1a	3176.55	0.166036	0.0735405	2.25774	0.0239616	0.784818	BaP	3h	AhR+/+	none	3	2	1	0
ENSMUSG00000001249.14	Hpn	14.9671	-0.00962104	0.450554	-0.0213538	0.982963	0.999416	BaP	3h	AhR+/+	none	3	3	0	0
ENSMUSG00000001270.9	Ckb	3035.32	0.194578	0.100919	1.92805	0.053849	0.844527	BaP	3h	AhR+/+	none	1	1	0	0
ENSMUSG00000001280.13	Sp1	2168.98	0.0422082	0.090964	0.46401	0.642641	0.983507	BaP	3h	AhR+/+	none	5	5	0	0
ENSMUSG00000001281.10	Itgb7	1304.82	0.28829	0.107342	2.68572	0.0072373	0.575893	BaP	3h	AhR+/+	none	3	1	2	0
ENSMUSG00000001285.12	Myg1	405.939	0.00659784	0.0993654	0.0663998	0.947059	0.997598	BaP	3h	AhR+/+	none	6	5	1	0
ENSMUSG00000001288.15	Rarg	495.509	-0.017166	0.0890764	-0.192711	0.847186	0.994611	BaP	3h	AhR+/+	none	2	2	0	0
ENSMUSG00000001289.12	Pfdn5	2435.71	0.0195924	0.0575478	0.340454	0.733515	0.993087	BaP	3h	AhR+/+	none	1	0	1	0
ENSMUSG00000001300.16	Efnb2	6.58389	-0.817937	0.556616	-1.46948	0.141702	NA	BaP	3h	AhR+/+	none	1	1	0	0
ENSMUSG00000001305.5	Rrp15	266.833	-0.0863719	0.100897	-0.856042	0.391974	0.954073	BaP	3h	AhR+/+	none	1	1	0	0
ENSMUSG00000001313.12	Rnd2	86.1845	0.00200726	0.176579	0.0113675	0.99093	0.999416	BaP	3h	AhR+/+	none	4	4	0	0
ENSMUSG00000001323.17	Srr	335.477	-0.0963197	0.115827	-0.831583	0.405645	0.95999	BaP	3h	AhR+/+	none	4	4	0	0
ENSMUSG00000001348.15	Acp5	900.415	0.0899279	0.100233	0.897185	0.36962	0.954073	BaP	3h	AhR+/+	none	3	3	0	0
ENSMUSG00000001366.14	Fbxo9	307.175	0.114848	0.121238	0.947296	0.343488	0.952405	BaP	3h	AhR+/+	none	1	1	0	0
ENSMUSG00000001376.17	Vps50	995.422	-0.0525748	0.0867177	-0.606275	0.544332	0.975499	BaP	3h	AhR+/+	none	1	1	0	0
ENSMUSG00000001380.7	Hars	1327.23	-0.0848154	0.0630169	-1.34592	0.17833	0.907522	BaP	3h	AhR+/+	none	1	1	0	0
ENSMUSG00000001383.9	Zmat2	1500.48	-0.120569	0.0763856	-1.57842	0.114469	0.877987	BaP	3h	AhR+/+	none	1	1	0	0
ENSMUSG00000001403.13	Ube2c	371.443	-0.0832345	0.130967	-0.635537	0.525078	0.975499	BaP	3h	AhR+/+	none	7	6	0	1
ENSMUSG00000001415.10	Smg5	1485.54	0.157807	0.0630605	2.50246	0.0123333	0.69469	BaP	3h	AhR+/+	none	3	2	0	1
ENSMUSG00000001416.13	Cct3	5456.59	-0.0372727	0.063187	-0.58988	0.555271	0.975499	BaP	3h	AhR+/+	none	3	3	0	0
ENSMUSG00000001418.13	Glmp	5174	0.083979	0.0544176	1.54323	0.122774	0.883677	BaP	3h	AhR+/+	none	1	1	0	0
ENSMUSG00000001419.17	Mef2d	1842.04	-0.0101772	0.117515	-0.0866031	0.930987	0.996448	BaP	3h	AhR+/+	none	5	5	0	0
ENSMUSG00000001420.13	Tmem79	5.54753	1.00169	0.834126	1.20089	0.229794	NA	BaP	3h	AhR+/+	none	8	8	0	0
ENSMUSG00000001424.14	Snd1	3116.44	0.0362338	0.0579353	0.625419	0.531696	0.975499	BaP	3h	AhR+/+	none	0	0	0	0
ENSMUSG00000001435.15	Col18a1	1475.39	0.447921	0.103034	4.34732	1.37811e-05	0.00603518	BaP	3h	AhR+/+	AhR dependent	3	1	2	0
ENSMUSG00000001436.15	Slc19a1	182.324	0.119581	0.131151	0.911781	0.361884	0.95376	BaP	3h	AhR+/+	none	1	1	0	0
ENSMUSG00000001440.5	Kpnb1	5802.92	-0.0351544	0.0524419	-0.67035	0.502635	0.975499	BaP	3h	AhR+/+	none	5	3	2	0
ENSMUSG00000001441.13	Npepps	3478.47	0.129064	0.0622321	2.07392	0.0380867	0.827477	BaP	3h	AhR+/+	none	4	4	0	0
ENSMUSG00000001445.10	Mrpl10	830.051	0.0469388	0.076525	0.613378	0.539626	0.975499	BaP	3h	AhR+/+	none	10	7	3	0
ENSMUSG00000001467.5	Cyp51	378.68	-0.0584617	0.10819	-0.540362	0.588948	0.978168	BaP	3h	AhR+/+	none	1	1	0	0
ENSMUSG00000001472.17	Tcf25	5552.33	0.0394506	0.0472088	0.835662	0.403345	0.95923	BaP	3h	AhR+/+	none	3	3	0	0
ENSMUSG00000001473.7	Tubb6	2737.65	0.1409	0.0894079	1.57592	0.115043	0.877987	BaP	3h	AhR+/+	none	4	4	0	0
ENSMUSG00000001482.15	Def8	922.599	0.0577584	0.0896075	0.644571	0.519205	0.975499	BaP	3h	AhR+/+	none	4	4	0	0
ENSMUSG00000001506.10	Col1a1	4.29806	1.83078	1.11326	1.64452	0.100068	NA	BaP	3h	AhR+/+	none	6	6	0	0
ENSMUSG00000001517.14	Foxm1	313.518	-0.0964078	0.117766	-0.818637	0.412993	0.962226	BaP	3h	AhR+/+	none	4	4	0	0
ENSMUSG00000001518.12	Itfg2	152.809	-0.0302249	0.156662	-0.192931	0.847013	0.994611	BaP	3h	AhR+/+	none	0	0	0	0
ENSMUSG00000001521.12	Tulp3	223.678	0.000759611	0.154047	0.00493102	0.996066	0.999534	BaP	3h	AhR+/+	none	4	2	2	0
ENSMUSG00000001524.14	Gtf2h4	252.994	0.13137	0.115838	1.13409	0.256757	0.935721	BaP	3h	AhR+/+	none	5	4	1	0
ENSMUSG00000001525.10	Tubb5	12814.9	0.091314	0.0843421	1.08266	0.278958	0.943629	BaP	3h	AhR+/+	none	6	6	0	0
ENSMUSG00000001542.7	Ell2	9331.19	-0.0634378	0.0825313	-0.768652	0.4421	0.968059	BaP	3h	AhR+/+	none	2	1	1	0
ENSMUSG00000001552.14	Jup	47.7172	-0.0704724	0.266011	-0.264923	0.791069	0.994611	BaP	3h	AhR+/+	none	6	6	0	0
ENSMUSG00000001569.10	Nom1	670.278	-0.0345749	0.0749317	-0.461419	0.644498	0.983569	BaP	3h	AhR+/+	none	2	1	1	0
ENSMUSG00000001576.15	Ergic1	3364.06	-0.000138569	0.0689677	-0.00200918	0.998397	0.999788	BaP	3h	AhR+/+	none	4	4	0	0
ENSMUSG00000001588.12	Acap1	65.5551	0.271652	0.203177	1.33702	0.181216	0.907522	BaP	3h	AhR+/+	none	3	3	0	0
ENSMUSG00000001627.12	Ifrd1	3349.04	0.153481	0.0850196	1.80524	0.071037	0.864235	BaP	3h	AhR+/+	none	4	2	1	1
ENSMUSG00000001630.13	Stk38l	765.05	-0.0791986	0.0789324	-1.00337	0.315681	0.94874	BaP	3h	AhR+/+	none	3	3	0	0
ENSMUSG00000001632.16	Brpf1	1677.24	0.0324454	0.0574838	0.564427	0.572464	0.975499	BaP	3h	AhR+/+	none	3	2	1	0
ENSMUSG00000001642.18	Akr1b3	2187.04	0.031981	0.0463599	0.689842	0.490294	0.975499	BaP	3h	AhR+/+	none	1	1	0	0
ENSMUSG00000001663.10	Gstt1	72.4354	-0.172212	0.222778	-0.773019	0.439511	0.968059	BaP	3h	AhR+/+	none	2	2	0	0
ENSMUSG00000001665.11	Gstt3	79.5218	0.00388297	0.183516	0.0211588	0.983119	0.999416	BaP	3h	AhR+/+	none	1	0	1	0
ENSMUSG00000001666.8	Ddt	444.256	0.135869	0.081871	1.65955	0.0970046	0.870983	BaP	3h	AhR+/+	none	1	1	0	0
ENSMUSG00000001674.11	Ddx18	693.087	0.0466361	0.0742009	0.628511	0.529669	0.975499	BaP	3h	AhR+/+	none	5	1	4	0
ENSMUSG00000001687.15	Ubl3	2241.73	0.00737152	0.0532998	0.138303	0.890001	0.995576	BaP	3h	AhR+/+	none	7	7	0	0
ENSMUSG00000001700.10	Gramd3	505.661	0.102866	0.0794793	1.29425	0.19558	0.914099	BaP	3h	AhR+/+	none	3	3	0	0
ENSMUSG00000001707.8	Eef1e1	539.603	0.0255811	0.0880882	0.290403	0.771508	0.994381	BaP	3h	AhR+/+	none	6	6	0	0
ENSMUSG00000001729.14	Akt1	4619.01	0.0875164	0.0553567	1.58095	0.113889	0.877987	BaP	3h	AhR+/+	none	4	4	0	0
ENSMUSG00000001741.12	Il16	270.229	0.268663	0.271644	0.989025	0.322651	0.95223	BaP	3h	AhR+/+	none	5	4	1	0
ENSMUSG00000001750.16	Tcirg1	15645	0.0910984	0.0776683	1.17292	0.240829	0.929975	BaP	3h	AhR+/+	none	3	3	0	0
ENSMUSG00000001751.9	Naglu	2490.05	0.123833	0.0933457	1.32661	0.184638	0.907522	BaP	3h	AhR+/+	none	2	2	0	0
ENSMUSG00000001755.12	Coasy	491.028	-0.154314	0.139849	-1.10344	0.269838	0.940829	BaP	3h	AhR+/+	none	7	5	2	0
ENSMUSG00000001761.7	Smo	12.0732	0.552303	0.527728	1.04657	0.295299	0.947466	BaP	3h	AhR+/+	none	2	2	0	0
ENSMUSG00000001763.14	Tspan33	52.2168	0.0296089	0.192805	0.15357	0.877949	0.994611	BaP	3h	AhR+/+	none	3	3	0	0
ENSMUSG00000001767.5	Crnkl1	784.944	-0.0710663	0.0881553	-0.806149	0.420157	0.963806	BaP	3h	AhR+/+	none	2	2	0	0
ENSMUSG00000001768.16	Rin2	9353.07	0.0407062	0.0942703	0.431802	0.665885	0.984947	BaP	3h	AhR+/+	none	2	2	0	0
ENSMUSG00000001774.8	Chordc1	1144.96	-0.0198368	0.0978455	-0.202736	0.839342	0.994611	BaP	3h	AhR+/+	none	2	2	0	0
ENSMUSG00000001783.3	Rtcb	2529.21	-0.0269885	0.0641127	-0.420954	0.673789	0.985615	BaP	3h	AhR+/+	none	0	0	0	0
ENSMUSG00000001785.13	Pwp1	2579.77	-0.0123487	0.0872005	-0.141613	0.887386	0.995028	BaP	3h	AhR+/+	none	0	0	0	0
ENSMUSG00000001786.14	Fbxo7	570.933	-0.0715509	0.068584	-1.04326	0.296828	0.947792	BaP	3h	AhR+/+	none	0	0	0	0
ENSMUSG00000001794.13	Capns1	11401	0.0443877	0.0454774	0.976037	0.329046	0.952405	BaP	3h	AhR+/+	none	2	2	0	0
ENSMUSG00000001829.17	Clpb	476.088	0.0464453	0.0882735	0.526152	0.598782	0.979877	BaP	3h	AhR+/+	none	3	3	0	0
ENSMUSG00000001833.17	39326	4167.75	-0.0979231	0.110142	-0.889062	0.37397	0.954073	BaP	3h	AhR+/+	none	4	2	2	0
ENSMUSG00000001844.10	Zdhhc4	447.497	-0.143292	0.0909018	-1.57634	0.114948	0.877987	BaP	3h	AhR+/+	none	1	1	0	0
ENSMUSG00000001847.14	Rac1	7765.48	-0.091158	0.0445674	-2.0454	0.0408158	0.835821	BaP	3h	AhR+/+	none	1	1	0	0
ENSMUSG00000001855.15	Nup214	1458.24	0.0586779	0.0762416	0.769631	0.441519	0.968059	BaP	3h	AhR+/+	none	3	3	0	0
ENSMUSG00000001870.16	Ltbp1	4.42529	-0.321129	0.754225	-0.425774	0.670273	NA	BaP	3h	AhR+/+	none	3	3	0	0
ENSMUSG00000001891.16	Ugp2	3017.72	-0.0998003	0.0790963	-1.26176	0.207037	0.914753	BaP	3h	AhR+/+	none	6	6	0	0
ENSMUSG00000001909.16	Trmt1	743.082	0.0664362	0.0858652	0.773726	0.439093	0.968059	BaP	3h	AhR+/+	none	1	0	1	0
ENSMUSG00000001910.5	Nacc1	2159.32	0.119953	0.0575424	2.08461	0.0371049	0.827477	BaP	3h	AhR+/+	none	0	0	0	0
ENSMUSG00000001911.16	Nfix	174.09	-0.071307	0.115397	-0.61793	0.536622	0.975499	BaP	3h	AhR+/+	none	11	11	0	0
ENSMUSG00000001918.17	Slc1a5	635.581	0.0276425	0.0825113	0.335015	0.737614	0.993751	BaP	3h	AhR+/+	none	4	4	0	0
ENSMUSG00000001924.15	Uba1	9183.33	0.0752152	0.0522751	1.43883	0.150197	0.900648	BaP	3h	AhR+/+	none	5	3	2	0
ENSMUSG00000001930.17	Vwf	1120.33	0.0714374	0.142342	0.50187	0.615759	0.980978	BaP	3h	AhR+/+	none	2	2	0	0
ENSMUSG00000001942.8	Siae	875.976	-0.141201	0.0841356	-1.67825	0.0932975	0.868174	BaP	3h	AhR+/+	none	3	3	0	0
ENSMUSG00000001946.14	Esam	5.28444	-0.896988	0.624437	-1.43647	0.150868	NA	BaP	3h	AhR+/+	none	2	2	0	0
ENSMUSG00000001948.10	Spa17	15.9418	-0.278441	0.403526	-0.690021	0.490181	0.975499	BaP	3h	AhR+/+	none	1	1	0	0
ENSMUSG00000001962.8	Fam50a	1338.23	0.0103634	0.0776413	0.133477	0.893816	0.995576	BaP	3h	AhR+/+	none	5	3	2	0
ENSMUSG00000001964.14	Emd	1560.72	0.0439432	0.0536568	0.818969	0.412804	0.962226	BaP	3h	AhR+/+	none	1	1	0	0
ENSMUSG00000001983.7	Taco1	146.918	-0.183403	0.157966	-1.16103	0.245629	0.930851	BaP	3h	AhR+/+	none	3	3	0	0
ENSMUSG00000001986.16	Gria3	7.08171	-0.144249	0.613772	-0.235021	0.814192	NA	BaP	3h	AhR+/+	none	2	2	0	0
ENSMUSG00000001995.9	Sipa1l2	613.849	0.0411116	0.0951085	0.43226	0.665553	0.984947	BaP	3h	AhR+/+	none	1	1	0	0
ENSMUSG00000001998.15	Ap4e1	400.932	-0.0283146	0.0966765	-0.29288	0.769614	0.993869	BaP	3h	AhR+/+	none	3	3	0	0
ENSMUSG00000001999.15	Blvra	1563.9	-0.00692179	0.0599766	-0.115408	0.908122	0.996448	BaP	3h	AhR+/+	none	2	2	0	0
ENSMUSG00000002007.5	Srpk3	4.72843	1.6494	1.05667	1.56094	0.118538	NA	BaP	3h	AhR+/+	none	1	1	0	0
ENSMUSG00000002010.17	Idh3g	1430.07	-0.0150607	0.0495828	-0.303749	0.761319	0.993869	BaP	3h	AhR+/+	none	1	1	0	0
ENSMUSG00000002014.12	Ssr4	1858.4	-0.027925	0.0537508	-0.519527	0.603393	0.980978	BaP	3h	AhR+/+	none	2	2	0	0
ENSMUSG00000002015.5	Bcap31	3798.94	-0.0532246	0.0497787	-1.06922	0.284969	0.944501	BaP	3h	AhR+/+	none	3	3	0	0
ENSMUSG00000002017.10	Fam98a	436.15	0.0398774	0.0970165	0.411037	0.681045	0.985887	BaP	3h	AhR+/+	none	5	5	0	0
ENSMUSG00000002020.15	Ltbp2	10.2223	0.371465	0.540407	0.68738	0.491843	0.975499	BaP	3h	AhR+/+	none	4	2	2	0
ENSMUSG00000002028.13	Kmt2a	1448.04	0.0760537	0.0919292	0.827307	0.408063	0.961803	BaP	3h	AhR+/+	none	5	5	0	0
ENSMUSG00000002031.12	Ift46	365.788	0.0656315	0.101462	0.646857	0.517724	0.975499	BaP	3h	AhR+/+	none	1	1	0	0
ENSMUSG00000002032.17	Tmem25	14.9518	-0.499798	0.425088	-1.17575	0.239694	0.928953	BaP	3h	AhR+/+	none	2	1	0	1
ENSMUSG00000002043.17	Trappc6a	449.053	-0.00851669	0.120486	-0.0706859	0.943648	0.996916	BaP	3h	AhR+/+	none	9	9	0	0
ENSMUSG00000002052.6	Supt6	3975.09	0.104133	0.0570552	1.82513	0.0679812	0.864235	BaP	3h	AhR+/+	none	4	4	0	0
ENSMUSG00000002055.9	Spag5	234.57	-0.0548948	0.131194	-0.418423	0.675638	0.985615	BaP	3h	AhR+/+	none	4	4	0	0
ENSMUSG00000002058.13	Unc119	450.337	0.160462	0.116472	1.37768	0.168301	0.905708	BaP	3h	AhR+/+	none	2	2	0	0
ENSMUSG00000002059.18	Rab34	202.566	-0.222335	0.129737	-1.71374	0.0865767	0.8658	BaP	3h	AhR+/+	none	10	6	4	0
ENSMUSG00000002064.10	Sdf2	1052.55	0.0543005	0.0724723	0.749259	0.453701	0.970386	BaP	3h	AhR+/+	none	3	3	0	0
ENSMUSG00000002068.16	Ccne1	247.359	-0.136332	0.133033	-1.02479	0.30546	0.947792	BaP	3h	AhR+/+	none	7	7	0	0
ENSMUSG00000002076.12	Hsf2bp	3.77882	-0.511433	0.782	-0.654006	0.513108	NA	BaP	3h	AhR+/+	none	3	3	0	0
ENSMUSG00000002083.13	Bbc3	183.265	0.28374	0.208506	1.36083	0.173569	0.907522	BaP	3h	AhR+/+	none	8	8	0	0
ENSMUSG00000002100.15	Mybpc3	24.0924	0.262289	0.307621	0.852636	0.393861	0.954073	BaP	3h	AhR+/+	none	2	2	0	0
ENSMUSG00000002102.15	Psmc3	3435.08	0.0278618	0.0586999	0.474648	0.635038	0.983443	BaP	3h	AhR+/+	none	1	0	1	0
ENSMUSG00000002103.15	Acp2	10576.3	-0.0588061	0.0443683	-1.32541	0.185036	0.907522	BaP	3h	AhR+/+	none	3	2	1	0
ENSMUSG00000002104.11	Rapsn	47.7668	0.0260524	0.272119	0.0957387	0.923728	0.996448	BaP	3h	AhR+/+	none	1	1	0	0
ENSMUSG00000002105.15	Slc39a13	722.548	0.223793	0.0910693	2.45739	0.013995	0.705852	BaP	3h	AhR+/+	none	5	5	0	0
ENSMUSG00000002107.18	Celf2	1510.79	-0.0575136	0.093075	-0.617928	0.536623	0.975499	BaP	3h	AhR+/+	none	0	0	0	0
ENSMUSG00000002108.10	Nr1h3	1221.87	-0.0328919	0.0912735	-0.360367	0.718573	0.992263	BaP	3h	AhR+/+	none	0	0	0	0
ENSMUSG00000002109.14	Ddb2	68.0299	-0.230381	0.293521	-0.784888	0.432519	0.96652	BaP	3h	AhR+/+	none	0	0	0	0
ENSMUSG00000002111.8	Spi1	9638.08	0.0860185	0.0835339	1.02974	0.30313	0.947792	BaP	3h	AhR+/+	none	3	3	0	0
ENSMUSG00000002129.11	Sf3a1	1218.34	0.0975629	0.0618612	1.57713	0.114767	0.877987	BaP	3h	AhR+/+	none	0	0	0	0
ENSMUSG00000002147.18	Stat6	5432.31	0.0107254	0.0442158	0.242569	0.808339	0.994611	BaP	3h	AhR+/+	none	8	7	0	1
ENSMUSG00000002204.9	Napsa	2577.6	0.113295	0.0595943	1.9011	0.0572886	0.851423	BaP	3h	AhR+/+	none	3	3	0	0
ENSMUSG00000002205.16	Vrk3	634.913	0.0209948	0.0940054	0.223336	0.823274	0.994611	BaP	3h	AhR+/+	none	0	0	0	0
ENSMUSG00000002210.11	Smg9	1315.28	0.162328	0.114346	1.41962	0.155718	0.904945	BaP	3h	AhR+/+	none	4	4	0	0
ENSMUSG00000002221.11	Paxip1	401.014	0.0670143	0.0977494	0.685573	0.492983	0.975499	BaP	3h	AhR+/+	none	4	1	2	1
ENSMUSG00000002222.14	Rmnd5a	1524.9	-0.0539207	0.100633	-0.535818	0.592085	0.978168	BaP	3h	AhR+/+	none	5	5	0	0
ENSMUSG00000002227.15	Mov10	2611.59	0.152012	0.101995	1.49039	0.136121	0.88929	BaP	3h	AhR+/+	none	6	4	1	1
ENSMUSG00000002228.7	Ppm1j	14.0979	-0.110837	0.446834	-0.24805	0.804096	0.994611	BaP	3h	AhR+/+	none	4	4	0	0
ENSMUSG00000002233.13	Rhoc	2311.3	0.105754	0.0780462	1.35502	0.175412	0.907522	BaP	3h	AhR+/+	none	1	1	0	0
ENSMUSG00000002250.16	Ppard	535.592	0.201099	0.140622	1.43007	0.152696	0.900648	BaP	3h	AhR+/+	none	7	7	0	0
ENSMUSG00000002257.8	Def6	729.781	0.00469747	0.128724	0.0364927	0.97089	0.99864	BaP	3h	AhR+/+	none	2	2	0	0
ENSMUSG00000002274.13	Metrn	118.933	-0.114449	0.181861	-0.629322	0.529139	0.975499	BaP	3h	AhR+/+	none	2	2	0	0
ENSMUSG00000002279.19	Lmf1	450.789	0.156408	0.110639	1.41368	0.157456	0.904945	BaP	3h	AhR+/+	none	6	4	2	0
ENSMUSG00000002280.11	Narfl	645.161	0.086097	0.0719642	1.19639	0.231546	0.927408	BaP	3h	AhR+/+	none	2	2	0	0
ENSMUSG00000002289.16	Angptl4	138.413	1.16417	0.781584	1.4895	0.136354	0.889406	BaP	3h	AhR+/+	none	6	4	2	0
ENSMUSG00000002297.16	Dbf4	402.796	-0.22258	0.112669	-1.97551	0.0482098	0.835821	BaP	3h	AhR+/+	none	2	2	0	0
ENSMUSG00000002307.16	Daxx	8932.66	0.0864767	0.0793004	1.0905	0.275495	0.941429	BaP	3h	AhR+/+	none	9	7	2	0
ENSMUSG00000002308.16	Cd320	76.6204	0.155657	0.200853	0.774979	0.438352	0.968059	BaP	3h	AhR+/+	none	1	1	0	0
ENSMUSG00000002319.16	Ipo4	300.802	0.0496467	0.118682	0.418317	0.675716	0.985615	BaP	3h	AhR+/+	none	6	5	1	0
ENSMUSG00000002320.15	Tm9sf1	1058.03	-0.00482416	0.0638336	-0.075574	0.939758	0.996448	BaP	3h	AhR+/+	none	4	3	0	1
ENSMUSG00000002325.15	Irf9	3119.32	0.0508131	0.0444139	1.14408	0.252591	0.933433	BaP	3h	AhR+/+	none	3	3	0	0
ENSMUSG00000002326.6	Gmpr2	1190.83	0.110542	0.0645676	1.71203	0.0868911	0.8658	BaP	3h	AhR+/+	none	3	2	1	0
ENSMUSG00000002329.7	Mdp1	375.615	0.193847	0.109714	1.76684	0.0772557	0.864376	BaP	3h	AhR+/+	none	3	3	0	0
ENSMUSG00000002332.16	Dhrs1	1104.59	0.130911	0.0668524	1.95821	0.0502056	0.835821	BaP	3h	AhR+/+	none	6	6	0	0
ENSMUSG00000002342.17	Tmem161a	479.595	-0.0616387	0.101855	-0.605164	0.54507	0.975499	BaP	3h	AhR+/+	none	3	3	0	0
ENSMUSG00000002343.11	Armc6	96.612	-0.0515011	0.164079	-0.31388	0.753612	0.993851	BaP	3h	AhR+/+	none	4	1	3	0
ENSMUSG00000002345.18	Borcs8	227.051	0.121578	0.124302	0.978086	0.328032	0.952405	BaP	3h	AhR+/+	none	5	5	0	0
ENSMUSG00000002346.16	Slc25a42	21.1934	0.801528	0.959694	0.835192	0.40361	0.95923	BaP	3h	AhR+/+	none	3	1	2	0
ENSMUSG00000002365.10	Snx9	2085.33	0.0298433	0.0485909	0.614175	0.5391	0.975499	BaP	3h	AhR+/+	none	1	1	0	0
ENSMUSG00000002372.9	Ranbp3	1254.97	0.0339347	0.0746356	0.454671	0.649346	0.983708	BaP	3h	AhR+/+	none	8	8	0	0
ENSMUSG00000002379.7	Ndufa11	656.744	0.180869	0.105329	1.71718	0.0859466	0.8658	BaP	3h	AhR+/+	none	8	8	0	0
ENSMUSG00000002393.14	Nr2f6	105.033	0.482755	0.245352	1.9676	0.0491141	0.835821	BaP	3h	AhR+/+	none	7	7	0	0
ENSMUSG00000002395.14	Use1	1467.18	0.0944949	0.0798464	1.18346	0.236627	0.927408	BaP	3h	AhR+/+	none	1	1	0	0
ENSMUSG00000002396.8	Ocel1	271.016	-0.238614	0.15698	-1.52002	0.128505	0.883677	BaP	3h	AhR+/+	none	6	6	0	0
ENSMUSG00000002409.18	Dyrk1b	152.07	0.219986	0.267812	0.821421	0.411407	0.962226	BaP	3h	AhR+/+	none	3	3	0	0
ENSMUSG00000002413.15	Braf	968.819	-0.00221435	0.0705545	-0.031385	0.974962	0.99864	BaP	3h	AhR+/+	none	3	1	2	0
ENSMUSG00000002416.13	Ndufb2	420.988	-0.0478848	0.101293	-0.472734	0.636403	0.983443	BaP	3h	AhR+/+	none	4	3	1	0
ENSMUSG00000002428.12	Hltf	692.303	-0.0922686	0.11263	-0.81922	0.412661	0.962226	BaP	3h	AhR+/+	none	0	0	0	0
ENSMUSG00000002455.14	Prpf6	1355.72	0.0269606	0.0683032	0.394719	0.69305	0.988035	BaP	3h	AhR+/+	none	2	1	0	1
ENSMUSG00000002458.13	Rgs19	1452.7	-0.0049118	0.0582357	-0.0843436	0.932783	0.996448	BaP	3h	AhR+/+	none	6	6	0	0
ENSMUSG00000002475.16	Abhd3	33.3733	-0.201388	0.310829	-0.647906	0.517046	0.975499	BaP	3h	AhR+/+	none	2	2	0	0
ENSMUSG00000002477.5	Snrpd1	802.542	-0.125086	0.0685633	-1.82439	0.0680928	0.864235	BaP	3h	AhR+/+	none	0	0	0	0
ENSMUSG00000002486.15	Tchp	100.211	0.287914	0.213029	1.35152	0.176529	0.907522	BaP	3h	AhR+/+	none	2	2	0	0
ENSMUSG00000002489.16	Tiam1	562.076	0.0206885	0.124932	0.165598	0.868473	0.994611	BaP	3h	AhR+/+	none	3	3	0	0
ENSMUSG00000002496.10	Tsc2	1057.17	0.0298543	0.0666354	0.448024	0.654136	0.984248	BaP	3h	AhR+/+	none	3	3	0	0
ENSMUSG00000002524.17	Puf60	2068.21	0.12678	0.0589807	2.14952	0.0315934	0.818396	BaP	3h	AhR+/+	none	0	0	0	0
ENSMUSG00000002546.16	Golga2	1502.78	0.00643301	0.0589483	0.10913	0.9131	0.996448	BaP	3h	AhR+/+	none	1	1	0	0
ENSMUSG00000002550.16	Uck1	489.045	-0.0200242	0.123592	-0.162018	0.871292	0.994611	BaP	3h	AhR+/+	none	4	2	2	0
ENSMUSG00000002565.16	Scin	25.1509	-0.0563288	0.354877	-0.158727	0.873884	0.994611	BaP	3h	AhR+/+	none	2	2	0	0
ENSMUSG00000002580.7	Mien1	917.207	0.0297864	0.0769191	0.387243	0.698576	0.988733	BaP	3h	AhR+/+	none	4	2	2	0
ENSMUSG00000002602.16	Axl	8969.46	0.102688	0.0936199	1.09686	0.272702	0.940829	BaP	3h	AhR+/+	none	5	2	3	0
ENSMUSG00000002603.15	Tgfb1	4437.94	0.0743046	0.0803831	0.924381	0.355288	0.952632	BaP	3h	AhR+/+	none	6	6	0	0
ENSMUSG00000002608.8	Ccdc97	937.182	0.0864873	0.0818911	1.05613	0.290911	0.945368	BaP	3h	AhR+/+	none	1	1	0	0
ENSMUSG00000002617.14	Zfp40	89.8717	0.0400428	0.258789	0.154731	0.877033	0.994611	BaP	3h	AhR+/+	none	2	2	0	0
ENSMUSG00000002625.10	Akap8l	553.074	0.161447	0.133951	1.20527	0.2281	0.927408	BaP	3h	AhR+/+	none	7	6	0	1
ENSMUSG00000002635.11	Pdcd2l	355.563	0.153197	0.106631	1.43669	0.150805	0.900648	BaP	3h	AhR+/+	none	3	3	0	0
ENSMUSG00000002658.9	Gtf2f1	2481.85	0.0548183	0.0737893	0.742903	0.457541	0.970639	BaP	3h	AhR+/+	none	3	2	0	1
ENSMUSG00000002660.8	Clpp	344.229	0.142415	0.110409	1.28989	0.197088	0.914753	BaP	3h	AhR+/+	none	4	4	0	0
ENSMUSG00000002661.14	Alkbh7	157.318	0.243621	0.156798	1.55372	0.12025	0.883677	BaP	3h	AhR+/+	none	2	2	0	0
ENSMUSG00000002668.8	Dennd1c	665.258	0.059589	0.10154	0.586851	0.557304	0.975499	BaP	3h	AhR+/+	none	5	5	0	0
ENSMUSG00000002679.14	Med6	485.984	-0.0547713	0.0882976	-0.620303	0.535058	0.975499	BaP	3h	AhR+/+	none	4	4	0	0
ENSMUSG00000002699.13	Lcp2	11426.8	-0.0649735	0.0568426	-1.14304	0.253021	0.933433	BaP	3h	AhR+/+	none	0	0	0	0
ENSMUSG00000002718.14	Cse1l	1319.78	-0.0234739	0.0914281	-0.256747	0.797374	0.994611	BaP	3h	AhR+/+	none	5	5	0	0
ENSMUSG00000002728.14	Naa20	2044.78	-0.0319129	0.0718699	-0.444037	0.657016	0.984248	BaP	3h	AhR+/+	none	0	0	0	0
ENSMUSG00000002731.6	Prkra	336.772	-0.101421	0.105524	-0.961111	0.336496	0.952405	BaP	3h	AhR+/+	none	1	1	0	0
ENSMUSG00000002732.14	Fkbp7	19.815	0.179572	0.341851	0.525293	0.59938	0.979877	BaP	3h	AhR+/+	none	5	5	0	0
ENSMUSG00000002733.8	Plekha3	891.307	-0.0846903	0.0734373	-1.15323	0.248815	0.932337	BaP	3h	AhR+/+	none	3	3	0	0
ENSMUSG00000002741.9	Ykt6	3575.07	-0.0447708	0.0428797	-1.0441	0.296439	0.947792	BaP	3h	AhR+/+	none	2	2	0	0
ENSMUSG00000002748.7	Baz1b	2981.97	0.0454149	0.0557245	0.814991	0.415078	0.962226	BaP	3h	AhR+/+	none	2	2	0	0
ENSMUSG00000002763.16	Pex6	606.581	0.144183	0.112717	1.27916	0.200842	0.914753	BaP	3h	AhR+/+	none	3	3	0	0
ENSMUSG00000002767.13	Mrpl2	420.694	-0.0167927	0.117419	-0.143015	0.886278	0.994611	BaP	3h	AhR+/+	none	1	1	0	0
ENSMUSG00000002768.8	Mea1	1192.46	-0.00775616	0.0911512	-0.0850911	0.932189	0.996448	BaP	3h	AhR+/+	none	3	3	0	0
ENSMUSG00000002771.12	Grin2d	5.6763	0.556227	0.74082	0.750826	0.452757	NA	BaP	3h	AhR+/+	none	0	0	0	0
ENSMUSG00000002778.14	Kdelr1	2066.23	-0.0246969	0.0454857	-0.542959	0.587158	0.978168	BaP	3h	AhR+/+	none	4	4	0	0
ENSMUSG00000002781.19	Tmem143	199.584	0.0675848	0.135047	0.500452	0.616757	0.980978	BaP	3h	AhR+/+	none	3	3	0	0
ENSMUSG00000002797.9	Ggct	253.414	-0.0677863	0.14661	-0.462358	0.643824	0.983569	BaP	3h	AhR+/+	none	3	3	0	0
ENSMUSG00000002799.6	Jag2	20.961	1.18967	0.637236	1.86693	0.0619116	0.859289	BaP	3h	AhR+/+	none	4	4	0	0
ENSMUSG00000002803.14	Btbd6	137.494	0.0735098	0.19047	0.385938	0.699543	0.988733	BaP	3h	AhR+/+	none	4	4	0	0
ENSMUSG00000002804.4	Nudt14	166.573	0.445056	0.12732	3.49556	0.000473069	0.105342	BaP	3h	AhR+/+	none	3	3	0	0
ENSMUSG00000002808.7	Epdr1	21.5212	0.20514	0.333642	0.614852	0.538652	0.975499	BaP	3h	AhR+/+	none	2	2	0	0
ENSMUSG00000002812.4	Flii	6207.94	0.0941768	0.0553365	1.70189	0.0887754	0.8658	BaP	3h	AhR+/+	none	4	4	0	0
ENSMUSG00000002814.15	Top3a	493.677	-0.0908098	0.0717328	-1.26595	0.205532	0.914753	BaP	3h	AhR+/+	none	2	2	0	0
ENSMUSG00000002820.6	Atg4d	510.657	0.135654	0.0915054	1.48247	0.138216	0.889406	BaP	3h	AhR+/+	none	4	4	0	0
ENSMUSG00000002825.8	Qtrt1	111.281	-0.0170909	0.208651	-0.0819113	0.934717	0.996448	BaP	3h	AhR+/+	none	6	6	0	0
ENSMUSG00000002833.11	Hdgfl2	636.533	0.155563	0.0837237	1.85805	0.0631613	0.859289	BaP	3h	AhR+/+	none	0	0	0	0
ENSMUSG00000002835.9	Chaf1a	235.413	-0.156297	0.164558	-0.949795	0.342216	0.952405	BaP	3h	AhR+/+	none	2	2	0	0
ENSMUSG00000002844.9	Adprh	2744.47	0.105147	0.0607663	1.73034	0.0835691	0.865024	BaP	3h	AhR+/+	none	2	2	0	0
ENSMUSG00000002845.14	Tmem39a	536.068	0.0116916	0.0929192	0.125825	0.89987	0.995746	BaP	3h	AhR+/+	none	0	0	0	0
ENSMUSG00000002846.9	Timmdc1	276.828	0.124455	0.118459	1.05062	0.293434	0.946321	BaP	3h	AhR+/+	none	4	4	0	0
ENSMUSG00000002847.7	Pla1a	36.0467	0.0531369	0.245686	0.21628	0.82877	0.994611	BaP	3h	AhR+/+	none	1	1	0	0
ENSMUSG00000002870.8	Mcm2	507.898	0.00802346	0.0945992	0.0848153	0.932408	0.996448	BaP	3h	AhR+/+	none	4	4	0	0
ENSMUSG00000002871.14	Tpra1	740.842	0.100756	0.135312	0.744624	0.456499	0.970386	BaP	3h	AhR+/+	none	2	2	0	0
ENSMUSG00000002881.14	Nab1	2678.79	-0.0205907	0.0823349	-0.250084	0.802522	0.994611	BaP	3h	AhR+/+	none	6	4	2	0
ENSMUSG00000002885.14	Adgre5	898.332	0.0133558	0.0883908	0.151099	0.879897	0.994611	BaP	3h	AhR+/+	none	2	1	1	0
ENSMUSG00000002897.5	Il17ra	1138.35	-0.0811118	0.0620129	-1.30798	0.190879	0.909916	BaP	3h	AhR+/+	none	4	4	0	0
ENSMUSG00000002908.17	Kcnn1	4.97806	0.18752	1.11286	0.168503	0.866187	NA	BaP	3h	AhR+/+	none	3	0	2	1
ENSMUSG00000002910.11	Arrdc2	200.507	0.316784	0.22305	1.42023	0.15554	0.904945	BaP	3h	AhR+/+	none	5	5	0	0
ENSMUSG00000002944.15	Cd36	10520.5	-0.190602	0.108317	-1.75968	0.0784626	0.864376	BaP	3h	AhR+/+	none	1	1	0	0
ENSMUSG00000002948.19	Map2k7	580.423	0.122022	0.0859449	1.41977	0.155675	0.904945	BaP	3h	AhR+/+	none	19	15	4	0
ENSMUSG00000002949.15	Timm44	881.121	-0.0616851	0.0784272	-0.786527	0.431559	0.966226	BaP	3h	AhR+/+	none	2	2	0	0
ENSMUSG00000002957.11	Ap2a2	2503.63	0.0437454	0.0439465	0.995422	0.319531	0.95112	BaP	3h	AhR+/+	none	3	3	0	0
ENSMUSG00000002963.17	Pnkp	753.501	0.118719	0.101455	1.17016	0.241936	0.929975	BaP	3h	AhR+/+	none	5	3	2	0
ENSMUSG00000002968.9	Med25	659.649	0.207855	0.11416	1.82074	0.0686471	0.864235	BaP	3h	AhR+/+	none	5	5	0	0
ENSMUSG00000002980.14	Bcam	13.5849	0.0756589	0.357117	0.21186	0.832216	0.994611	BaP	3h	AhR+/+	none	3	3	0	0
ENSMUSG00000002981.10	Clptm1	4451.38	0.0207897	0.0429082	0.484515	0.628021	0.982822	BaP	3h	AhR+/+	none	3	2	0	1
ENSMUSG00000002983.17	Relb	1919.92	0.152241	0.0956531	1.5916	0.111475	0.877987	BaP	3h	AhR+/+	none	0	0	0	0
ENSMUSG00000002984.17	Tomm40	687.981	0.0758725	0.0882688	0.859562	0.39003	0.954073	BaP	3h	AhR+/+	none	4	4	0	0
ENSMUSG00000002985.16	Apoe	32697.9	0.0978458	0.0868259	1.12692	0.259776	0.937627	BaP	3h	AhR+/+	none	2	2	0	0
ENSMUSG00000002996.17	Hbp1	3798.57	-0.0617658	0.0695781	-0.887719	0.374692	0.954073	BaP	3h	AhR+/+	none	0	0	0	0
ENSMUSG00000002997.15	Prkar2b	1108.12	-0.0919922	0.0851922	-1.07982	0.280223	0.943921	BaP	3h	AhR+/+	none	4	4	0	0
ENSMUSG00000003031.14	Cdkn1b	486.931	0.223558	0.110268	2.02741	0.042621	0.835821	BaP	3h	AhR+/+	none	4	4	0	0
ENSMUSG00000003032.8	Klf4	571.057	0.0873698	0.1408	0.620526	0.534912	0.975499	BaP	3h	AhR+/+	none	4	4	0	0
ENSMUSG00000003033.15	Ap1m1	1523.38	0.121288	0.0576251	2.10478	0.0353104	0.827477	BaP	3h	AhR+/+	none	4	4	0	0
ENSMUSG00000003037.16	Rab8a	3411.05	0.0304217	0.0511253	0.595043	0.551815	0.975499	BaP	3h	AhR+/+	none	1	1	0	0
ENSMUSG00000003038.15	Hmgn2	1074.68	-0.0865715	0.0601301	-1.43974	0.149942	0.900648	BaP	3h	AhR+/+	none	4	4	0	0
ENSMUSG00000003039.9	Fam32a	1710.87	-0.0374388	0.0494672	-0.756841	0.449145	0.969908	BaP	3h	AhR+/+	none	5	5	0	0
ENSMUSG00000003062.13	Stard3nl	1497.44	-0.0203568	0.0570653	-0.356728	0.721296	0.992263	BaP	3h	AhR+/+	none	1	1	0	0
ENSMUSG00000003068.16	Stk11	1573.63	0.10184	0.073644	1.38288	0.166703	0.905708	BaP	3h	AhR+/+	none	3	3	0	0
ENSMUSG00000003070.6	Efna2	66.363	0.257484	0.146576	1.75666	0.0789752	0.864376	BaP	3h	AhR+/+	none	1	0	1	0
ENSMUSG00000003072.15	Atp5d	1954.76	-0.0142166	0.118987	-0.119481	0.904895	0.996448	BaP	3h	AhR+/+	none	7	7	0	0
ENSMUSG00000003099.11	Ppp5c	1020.78	0.0550698	0.0642746	0.856789	0.391562	0.954073	BaP	3h	AhR+/+	none	1	1	0	0
ENSMUSG00000003119.14	Cdk12	1023.77	0.0142033	0.0754176	0.188329	0.850619	0.994611	BaP	3h	AhR+/+	none	2	2	0	0
ENSMUSG00000003123.15	Lipe	743.881	0.14752	0.0846831	1.74202	0.081505	0.865024	BaP	3h	AhR+/+	none	2	2	0	0
ENSMUSG00000003131.7	Pafah1b2	2255.81	-0.0305981	0.0597944	-0.511722	0.608845	0.980978	BaP	3h	AhR+/+	none	3	1	2	0
ENSMUSG00000003134.10	Tbc1d8	322.52	0.378512	0.133216	2.84134	0.00449248	0.474645	BaP	3h	AhR+/+	none	4	4	0	0
ENSMUSG00000003135.15	Cnot11	494.831	-0.0535673	0.0911712	-0.587546	0.556837	0.975499	BaP	3h	AhR+/+	none	3	2	1	0
ENSMUSG00000003153.10	Slc2a3	128.897	-0.104797	0.188995	-0.554497	0.579239	0.975761	BaP	3h	AhR+/+	none	3	3	0	0
ENSMUSG00000003154.15	Foxj2	1051.05	0.0184366	0.07295	0.25273	0.800477	0.994611	BaP	3h	AhR+/+	none	2	2	0	0
ENSMUSG00000003161.15	Sri	2816.25	-0.0251868	0.0467384	-0.538889	0.589963	0.978168	BaP	3h	AhR+/+	none	4	4	0	0
ENSMUSG00000003166.20	Dgcr2	843.305	0.0791847	0.0678146	1.16766	0.242943	0.929975	BaP	3h	AhR+/+	none	1	1	0	0
ENSMUSG00000003184.15	Irf3	773.402	0.159478	0.101112	1.57724	0.11474	0.877987	BaP	3h	AhR+/+	none	6	5	0	1
ENSMUSG00000003190.12	Bcl2l12	65.635	0.345181	0.232006	1.48781	0.136802	0.889406	BaP	3h	AhR+/+	none	5	5	0	0
ENSMUSG00000003198.10	Zfp959	91.2361	-0.411242	0.206381	-1.99264	0.0463011	0.835821	BaP	3h	AhR+/+	none	4	2	2	0
ENSMUSG00000003199.16	Mpnd	1126.95	0.0367685	0.0805839	0.456276	0.648192	0.983708	BaP	3h	AhR+/+	none	3	2	0	1
ENSMUSG00000003200.10	Sh3gl1	961.577	0.183166	0.0810632	2.25955	0.0238492	0.784818	BaP	3h	AhR+/+	none	5	5	0	0
ENSMUSG00000003206.7	Ebi3	1931.3	0.142255	0.0778262	1.82785	0.0675714	0.864235	BaP	3h	AhR+/+	none	3	1	2	0
ENSMUSG00000003208.9	Yju2	406.6	0.0531348	0.103155	0.515095	0.606487	0.980978	BaP	3h	AhR+/+	none	0	0	0	0
ENSMUSG00000003226.7	Ranbp2	8220.46	-0.0371407	0.109352	-0.339642	0.734126	0.993173	BaP	3h	AhR+/+	none	1	1	0	0
ENSMUSG00000003228.9	Grk5	308.768	0.0692444	0.115235	0.600896	0.547909	0.975499	BaP	3h	AhR+/+	none	1	1	0	0
ENSMUSG00000003233.12	Dvl3	450.075	-0.0529892	0.0951132	-0.557117	0.577448	0.975499	BaP	3h	AhR+/+	none	0	0	0	0
ENSMUSG00000003234.16	Abcf3	1098.05	0.111212	0.068051	1.63425	0.102207	0.873082	BaP	3h	AhR+/+	none	5	5	0	0
ENSMUSG00000003235.13	Eif2b5	1441.81	0.0642971	0.0586409	1.09645	0.27288	0.940829	BaP	3h	AhR+/+	none	5	4	0	1
ENSMUSG00000003269.17	Cyth2	902.43	0.10265	0.0690167	1.48733	0.136929	0.889406	BaP	3h	AhR+/+	none	3	3	0	0
ENSMUSG00000003271.17	Sult2b1	3.102	0.215687	1.03215	0.208969	0.834473	NA	BaP	3h	AhR+/+	none	7	5	2	0
ENSMUSG00000003273.14	Car11	3.01629	-2.22465	1.02963	-2.16062	0.0307248	NA	BaP	3h	AhR+/+	none	5	5	0	0
ENSMUSG00000003282.9	Plag1	22.3205	0.236549	0.342037	0.691591	0.489194	0.975499	BaP	3h	AhR+/+	none	6	6	0	0
ENSMUSG00000003283.14	Hck	10840.6	0.137054	0.0540745	2.53454	0.0112594	0.683155	BaP	3h	AhR+/+	none	3	3	0	0
ENSMUSG00000003299.10	Mrpl4	895.783	0.0760489	0.102624	0.741046	0.458665	0.971308	BaP	3h	AhR+/+	none	2	0	2	0
ENSMUSG00000003308.15	Keap1	1787.54	0.109034	0.0706679	1.5429	0.122855	0.883677	BaP	3h	AhR+/+	none	3	3	0	0
ENSMUSG00000003316.14	Glg1	5261.91	0.00527544	0.0546868	0.0964664	0.92315	0.996448	BaP	3h	AhR+/+	none	6	6	0	0
ENSMUSG00000003344.14	Btbd2	474.9	0.087106	0.116269	0.749177	0.453751	0.970386	BaP	3h	AhR+/+	none	3	3	0	0
ENSMUSG00000003345.16	Csnk1g2	936.674	0.211905	0.0888166	2.38588	0.0170385	0.709015	BaP	3h	AhR+/+	none	7	7	0	0
ENSMUSG00000003346.14	Abhd17a	598.051	0.18631	0.123471	1.50894	0.131313	0.883677	BaP	3h	AhR+/+	none	1	1	0	0
ENSMUSG00000003348.10	Mob3a	1312.19	0.131637	0.0586197	2.2456	0.0247296	0.787515	BaP	3h	AhR+/+	none	6	6	0	0
ENSMUSG00000003352.14	Cacnb3	159.713	0.359155	0.268822	1.33603	0.181538	0.907522	BaP	3h	AhR+/+	none	3	3	0	0
ENSMUSG00000003355.7	Fkbp11	12.5562	-0.143113	0.428705	-0.333826	0.738511	0.993751	BaP	3h	AhR+/+	none	3	2	1	0
ENSMUSG00000003360.15	Ddx23	1843.93	0.0988644	0.0558236	1.77102	0.076558	0.864376	BaP	3h	AhR+/+	none	3	3	0	0
ENSMUSG00000003363.15	Pld3	10791.4	0.109411	0.0717986	1.52386	0.127544	0.883677	BaP	3h	AhR+/+	none	1	1	0	0
ENSMUSG00000003378.9	Grik5	11.2452	-0.0799679	0.612626	-0.130533	0.896145	0.995576	BaP	3h	AhR+/+	none	2	0	2	0
ENSMUSG00000003380.11	Rabac1	1521.45	0.190561	0.121236	1.57181	0.115994	0.879544	BaP	3h	AhR+/+	none	3	3	0	0
ENSMUSG00000003382.18	Etv3	4272.32	0.167508	0.0866688	1.93273	0.0532691	0.840156	BaP	3h	AhR+/+	none	2	2	0	0
ENSMUSG00000003402.14	Prkcsh	2884.03	0.134356	0.065747	2.04352	0.0410007	0.835821	BaP	3h	AhR+/+	none	8	4	4	0
ENSMUSG00000003418.11	St8sia6	2.05452	0.199933	1.03392	0.193374	0.846666	NA	BaP	3h	AhR+/+	none	2	2	0	0
ENSMUSG00000003420.8	Fcgrt	861.161	0.0606519	0.0795189	0.762735	0.445621	0.969301	BaP	3h	AhR+/+	none	7	7	0	0
ENSMUSG00000003421.13	Nosip	1030.7	0.190093	0.0918485	2.06964	0.0384862	0.827477	BaP	3h	AhR+/+	none	1	0	0	1
ENSMUSG00000003423.15	Pih1d1	562.403	0.0124765	0.0964353	0.129377	0.897059	0.995576	BaP	3h	AhR+/+	none	2	2	0	0
ENSMUSG00000003429.11	Rps11	7422.67	0.00347058	0.0523838	0.066253	0.947176	0.997598	BaP	3h	AhR+/+	none	2	2	0	0
ENSMUSG00000003435.9	Supt5	3352.3	0.133916	0.0533687	2.50926	0.0120985	0.690237	BaP	3h	AhR+/+	none	4	3	0	1
ENSMUSG00000003437.14	Paf1	1277.35	0.0855566	0.0727543	1.17597	0.239608	0.928953	BaP	3h	AhR+/+	none	5	2	2	1
ENSMUSG00000003438.17	Timm50	697.703	0.0805088	0.0757516	1.0628	0.287873	0.944834	BaP	3h	AhR+/+	none	5	4	1	0
ENSMUSG00000003444.8	Med29	261.94	0.128372	0.0964444	1.33104	0.183174	0.907522	BaP	3h	AhR+/+	none	1	1	0	0
ENSMUSG00000003452.15	Bicd1	3.46974	-0.423231	1.0526	-0.402082	0.687624	NA	BaP	3h	AhR+/+	none	1	0	0	1
ENSMUSG00000003458.12	Ncstn	4495.36	0.0342583	0.050901	0.673036	0.500924	0.975499	BaP	3h	AhR+/+	none	1	1	0	0
ENSMUSG00000003464.13	Pex19	1303.55	0.0681514	0.0518629	1.31407	0.188823	0.909381	BaP	3h	AhR+/+	none	2	2	0	0
ENSMUSG00000003484.4	Cyp4f18	119.71	0.105978	0.156537	0.677015	0.498396	0.975499	BaP	3h	AhR+/+	none	0	0	0	0
ENSMUSG00000003500.13	Impdh1	1429.18	0.0364654	0.0835787	0.4363	0.662619	0.984947	BaP	3h	AhR+/+	none	3	3	0	0
ENSMUSG00000003518.13	Dusp3	2438.02	0.0968149	0.0625573	1.54762	0.121714	0.883677	BaP	3h	AhR+/+	none	1	1	0	0
ENSMUSG00000003526.12	Prodh	47.203	0.0463242	0.256426	0.180653	0.85664	0.994611	BaP	3h	AhR+/+	none	2	1	1	0
ENSMUSG00000003527.9	Ess2	457.608	0.0209584	0.107251	0.195415	0.845068	0.994611	BaP	3h	AhR+/+	none	0	0	0	0
ENSMUSG00000003528.15	Slc25a1	1144.05	0.120321	0.0747724	1.60916	0.107582	0.877626	BaP	3h	AhR+/+	none	6	6	0	0
ENSMUSG00000003531.15	Dgcr6	227.492	0.104184	0.136077	0.765627	0.443898	0.968599	BaP	3h	AhR+/+	none	1	0	0	1
ENSMUSG00000003541.6	Ier3	1582.58	1.28943	0.123342	10.4541	1.40352e-25	6.14647e-22	BaP	3h	AhR+/+	AhR dependent	2	1	1	0
ENSMUSG00000003545.3	Fosb	5.95012	0.0532011	0.801786	0.0663533	0.947097	NA	BaP	3h	AhR+/+	none	1	1	0	0
ENSMUSG00000003546.10	Klc4	604.938	0.0756696	0.129173	0.585799	0.558011	0.975499	BaP	3h	AhR+/+	none	2	2	0	0
ENSMUSG00000003549.9	Ercc1	333.354	0.0911096	0.101999	0.893238	0.37173	0.954073	BaP	3h	AhR+/+	none	7	7	0	0
ENSMUSG00000003559.8	As3mt	73.1327	0.167173	0.219618	0.761199	0.446538	0.969908	BaP	3h	AhR+/+	none	2	1	0	1
ENSMUSG00000003573.15	Homer3	768.663	0.184973	0.0950948	1.94515	0.0517572	0.835821	BaP	3h	AhR+/+	none	2	2	0	0
ENSMUSG00000003575.13	Crtc1	180.927	0.343853	0.201108	1.7098	0.0873038	0.8658	BaP	3h	AhR+/+	none	7	7	0	0
ENSMUSG00000003581.14	Rnf215	240.935	0.222677	0.130616	1.70483	0.0882266	0.8658	BaP	3h	AhR+/+	none	0	0	0	0
ENSMUSG00000003604.14	Aven	227.61	0.108426	0.112476	0.963986	0.335053	0.952405	BaP	3h	AhR+/+	none	5	2	3	0
ENSMUSG00000003617.16	Cp	3499.6	-0.12757	0.0950509	-1.34213	0.179555	0.907522	BaP	3h	AhR+/+	none	1	1	0	0
ENSMUSG00000003623.4	Crot	509.77	-0.0882566	0.118325	-0.745882	0.455739	0.970386	BaP	3h	AhR+/+	none	0	0	0	0
ENSMUSG00000003644.17	Rps6ka1	1912.15	0.143464	0.0631413	2.27211	0.0230798	0.783618	BaP	3h	AhR+/+	none	19	3	16	0
ENSMUSG00000003660.10	Snrnp200	3301.13	0.0388366	0.0452938	0.857437	0.391203	0.954073	BaP	3h	AhR+/+	none	3	3	0	0
ENSMUSG00000003662.10	Ciao1	789.243	-0.066555	0.0783161	-0.849825	0.395423	0.954073	BaP	3h	AhR+/+	none	1	0	1	0
ENSMUSG00000003665.7	Has1	17.2918	-0.351616	0.345853	-1.01666	0.309314	0.947792	BaP	3h	AhR+/+	none	1	1	0	0
ENSMUSG00000003680.16	Taf6l	311.759	0.21466	0.120036	1.7883	0.0737282	0.864235	BaP	3h	AhR+/+	none	1	1	0	0
ENSMUSG00000003721.14	Insig2	606.654	0.0604196	0.0803723	0.751747	0.452203	0.970386	BaP	3h	AhR+/+	none	1	1	0	0
ENSMUSG00000003731.13	Kpna6	2452.6	0.0195726	0.052366	0.373767	0.708578	0.991249	BaP	3h	AhR+/+	none	2	2	0	0
ENSMUSG00000003746.16	Man1a	1434.76	0.131789	0.0852625	1.54569	0.12218	0.883677	BaP	3h	AhR+/+	none	2	0	2	0
ENSMUSG00000003752.9	Itpkc	267.575	0.073035	0.10872	0.671769	0.501731	0.975499	BaP	3h	AhR+/+	none	6	4	2	0
ENSMUSG00000003762.13	Coq8b	456.626	0.0494958	0.106159	0.466241	0.641043	0.983507	BaP	3h	AhR+/+	none	0	0	0	0
ENSMUSG00000003778.14	Brd8	829.409	-0.104011	0.0755241	-1.37719	0.168454	0.905708	BaP	3h	AhR+/+	none	2	2	0	0
ENSMUSG00000003779.16	Kif20a	438.723	0.0640894	0.123621	0.518434	0.604156	0.980978	BaP	3h	AhR+/+	none	4	2	2	0
ENSMUSG00000003808.18	Farsa	1236.86	0.0661631	0.0702876	0.941319	0.346541	0.952405	BaP	3h	AhR+/+	none	4	4	0	0
ENSMUSG00000003809.14	Gcdh	218.937	-0.117946	0.11772	-1.00192	0.316382	0.949209	BaP	3h	AhR+/+	none	5	5	0	0
ENSMUSG00000003810.12	Mast2	1262.44	0.047387	0.0615924	0.769363	0.441678	0.968059	BaP	3h	AhR+/+	none	2	2	0	0
ENSMUSG00000003812.13	Dnase2a	2092.29	0.0765404	0.0633469	1.20827	0.226942	0.927408	BaP	3h	AhR+/+	none	3	1	2	0
ENSMUSG00000003813.15	Rad23a	2031.33	0.127521	0.0695555	1.83337	0.0667482	0.864235	BaP	3h	AhR+/+	none	1	0	0	1
ENSMUSG00000003814.8	Calr	19387.1	-0.000177483	0.0566637	-0.00313221	0.997501	0.999788	BaP	3h	AhR+/+	none	4	4	0	0
ENSMUSG00000003824.12	Syce2	163.145	-0.227629	0.115586	-1.96935	0.0489127	0.835821	BaP	3h	AhR+/+	none	0	0	0	0
ENSMUSG00000003847.16	Nfat5	1582.94	0.0401678	0.106485	0.377216	0.706013	0.99024	BaP	3h	AhR+/+	none	4	4	0	0
ENSMUSG00000003848.14	Nob1	312.965	0.204595	0.105309	1.9428	0.0520402	0.835821	BaP	3h	AhR+/+	none	8	8	0	0
ENSMUSG00000003849.8	Nqo1	198.073	0.71789	0.148364	4.8387	1.30688e-06	0.000715408	BaP	3h	AhR+/+	AhR dependent	1	1	0	0
ENSMUSG00000003863.18	Ppfia3	240.349	0.236993	0.144538	1.63967	0.101075	0.87211	BaP	3h	AhR+/+	none	5	5	0	0
ENSMUSG00000003865.16	Gys1	1071.56	0.13913	0.0925247	1.50371	0.132656	0.883677	BaP	3h	AhR+/+	none	3	2	0	1
ENSMUSG00000003868.14	Ruvbl2	596.978	0.167295	0.0929041	1.80073	0.071745	0.864235	BaP	3h	AhR+/+	none	1	1	0	0
ENSMUSG00000003873.11	Bax	2450.2	0.0749617	0.0793803	0.944337	0.344997	0.952405	BaP	3h	AhR+/+	none	1	1	0	0
ENSMUSG00000003882.5	Il7r	2879.52	0.130945	0.14087	0.929544	0.352607	0.952405	BaP	3h	AhR+/+	none	1	1	0	0
ENSMUSG00000003923.14	Tfam	519.928	-0.117985	0.0921175	-1.28081	0.200261	0.914753	BaP	3h	AhR+/+	none	0	0	0	0
ENSMUSG00000003929.11	Zfp81	135.688	-0.00734904	0.187862	-0.0391193	0.968795	0.99864	BaP	3h	AhR+/+	none	0	0	0	0
ENSMUSG00000003948.17	Mmd	699.229	0.0515117	0.0956334	0.538637	0.590138	0.978168	BaP	3h	AhR+/+	none	1	1	0	0
ENSMUSG00000003955.8	Fam162a	475.453	-0.202516	0.106319	-1.9048	0.0568066	0.850534	BaP	3h	AhR+/+	none	6	6	0	0
ENSMUSG00000003970.9	Rpl8	9717.5	0.094878	0.0662226	1.43271	0.15194	0.900648	BaP	3h	AhR+/+	none	1	1	0	0
ENSMUSG00000003992.15	Ssbp2	30.878	0.281694	0.333118	0.84563	0.397759	0.954825	BaP	3h	AhR+/+	none	2	2	0	0
ENSMUSG00000004018.9	Fancl	165.723	-0.278218	0.14519	-1.91624	0.0553346	0.846055	BaP	3h	AhR+/+	none	0	0	0	0
ENSMUSG00000004032.10	Gstm5	83.6638	0.205834	0.17461	1.17882	0.238469	0.928187	BaP	3h	AhR+/+	none	3	3	0	0
ENSMUSG00000004040.16	Stat3	5830.7	0.0592761	0.0852715	0.695146	0.486964	0.975499	BaP	3h	AhR+/+	none	4	4	0	0
ENSMUSG00000004043.14	Stat5a	2329.61	0.136381	0.0821606	1.65993	0.0969286	0.870983	BaP	3h	AhR+/+	none	3	3	0	0
ENSMUSG00000004044.9	Cavin1	55.0262	0.115311	0.181958	0.633725	0.52626	0.975499	BaP	3h	AhR+/+	none	0	0	0	0
ENSMUSG00000004054.9	Map3k11	1553.53	0.198779	0.0860452	2.31017	0.0208785	0.770509	BaP	3h	AhR+/+	none	5	5	0	0
ENSMUSG00000004056.15	Akt2	1850.11	0.0884109	0.0558735	1.58234	0.113572	0.877987	BaP	3h	AhR+/+	none	2	2	0	0
ENSMUSG00000004069.17	Dnaja3	1312.24	-0.045235	0.0668822	-0.676339	0.498825	0.975499	BaP	3h	AhR+/+	none	0	0	0	0
ENSMUSG00000004070.15	Hmox2	3399.12	-0.00465137	0.0615305	-0.0755945	0.939742	0.996448	BaP	3h	AhR+/+	none	3	2	0	1
ENSMUSG00000004071.13	Cdip1	423.839	0.0848884	0.0954139	0.889686	0.373635	0.954073	BaP	3h	AhR+/+	none	3	3	0	0
ENSMUSG00000004085.14	Map3k20	561.943	0.103206	0.0926247	1.11424	0.265178	0.937633	BaP	3h	AhR+/+	none	0	0	0	0
ENSMUSG00000004096.9	Cwc15	2751.3	0.00339275	0.0850673	0.0398831	0.968186	0.99864	BaP	3h	AhR+/+	none	2	1	1	0
ENSMUSG00000004098.7	Col5a3	13.9999	-0.0176979	0.351885	-0.0502947	0.959888	0.998575	BaP	3h	AhR+/+	none	5	4	1	0
ENSMUSG00000004099.16	Dnmt1	1609.62	0.0138248	0.111118	0.124415	0.900986	0.99591	BaP	3h	AhR+/+	none	1	1	0	0
ENSMUSG00000004100.12	Ppan	280.166	0.120065	0.1348	0.890687	0.373097	0.954073	BaP	3h	AhR+/+	none	7	7	0	0
ENSMUSG00000004105.8	Angptl2	1366.76	0.124288	0.105114	1.18241	0.237044	0.927408	BaP	3h	AhR+/+	none	3	3	0	0
ENSMUSG00000004113.18	Cacna1b	42.9901	0.144632	0.234514	0.616729	0.537413	0.975499	BaP	3h	AhR+/+	none	8	8	0	0
ENSMUSG00000004127.12	Trmt10a	113.54	0.00604909	0.162764	0.0371648	0.970354	0.99864	BaP	3h	AhR+/+	none	0	0	0	0
ENSMUSG00000004151.17	Etv1	113.849	0.147025	0.277189	0.530415	0.595824	0.979032	BaP	3h	AhR+/+	none	3	3	0	0
ENSMUSG00000004187.11	Kifc2	22.9608	0.101413	0.553831	0.183112	0.85471	0.994611	BaP	3h	AhR+/+	none	2	2	0	0
ENSMUSG00000004207.14	Psap	211946	0.0288562	0.0553	0.521811	0.601802	0.980222	BaP	3h	AhR+/+	none	5	5	0	0
ENSMUSG00000004221.16	Ikbkg	2210.7	0.0197359	0.060869	0.324236	0.745759	0.993851	BaP	3h	AhR+/+	none	0	0	0	0
ENSMUSG00000004233.14	Wars2	137.73	-0.0946898	0.143485	-0.659929	0.5093	0.975499	BaP	3h	AhR+/+	none	0	0	0	0
ENSMUSG00000004263.15	Atn1	79.2936	-0.171352	0.220668	-0.776515	0.437445	0.968059	BaP	3h	AhR+/+	none	4	4	0	0
ENSMUSG00000004264.17	Phb2	1867.87	-0.158201	0.0886889	-1.78378	0.0744594	0.864235	BaP	3h	AhR+/+	none	1	1	0	0
ENSMUSG00000004266.15	Ptpn6	8408.46	0.0847036	0.0744426	1.13784	0.255188	0.935147	BaP	3h	AhR+/+	none	2	2	0	0
ENSMUSG00000004267.16	Eno2	292.9	0.28772	0.184273	1.56138	0.118434	0.883677	BaP	3h	AhR+/+	none	5	5	0	0
ENSMUSG00000004268.11	Emg1	976.987	0.0401457	0.0732917	0.547752	0.583862	0.978168	BaP	3h	AhR+/+	none	3	3	0	0
ENSMUSG00000004270.13	Lpcat3	1338.16	-0.0221826	0.0592677	-0.374278	0.708197	0.991249	BaP	3h	AhR+/+	none	4	4	0	0
ENSMUSG00000004285.12	Atp6v1f	2553.04	0.0227872	0.0724633	0.314465	0.753168	0.993851	BaP	3h	AhR+/+	none	2	2	0	0
ENSMUSG00000004296.14	Il12b	1250.86	-0.156533	0.147827	-1.05889	0.289648	0.944834	BaP	3h	AhR+/+	none	0	0	0	0
ENSMUSG00000004317.14	Clcn5	1183.85	-0.00725901	0.0629947	-0.115232	0.908261	0.996448	BaP	3h	AhR+/+	none	1	1	0	0
ENSMUSG00000004319.15	Clcn3	915.264	-0.0459934	0.0950024	-0.484129	0.628294	0.982822	BaP	3h	AhR+/+	none	4	3	0	1
ENSMUSG00000004328.15	Hif3a	5.76265	0	1.47833	0	1	NA	BaP	3h	AhR+/+	none	11	11	0	0
ENSMUSG00000004347.16	Pde1c	250.726	-0.138667	0.165458	-0.838079	0.401987	0.958816	BaP	3h	AhR+/+	none	3	3	0	0
ENSMUSG00000004356.8	Utp20	934.427	0.0356425	0.0766389	0.46507	0.641881	0.983507	BaP	3h	AhR+/+	none	2	2	0	0
ENSMUSG00000004359.16	Spic	433.708	-0.800643	0.397695	-2.01321	0.0440927	0.835821	BaP	3h	AhR+/+	none	2	2	0	0
ENSMUSG00000004364.14	Cul3	3682.05	-0.0943565	0.0949505	-0.993744	0.320347	0.95165	BaP	3h	AhR+/+	none	2	2	0	0
ENSMUSG00000004383.18	Large1	418.719	0.053666	0.102185	0.525182	0.599456	0.979877	BaP	3h	AhR+/+	none	0	0	0	0
ENSMUSG00000004393.10	Ddx56	786.475	0.11878	0.0731979	1.62272	0.104649	0.875272	BaP	3h	AhR+/+	none	3	3	0	0
ENSMUSG00000004394.12	Tmed4	1277.39	0.00707886	0.055591	0.127338	0.898673	0.995702	BaP	3h	AhR+/+	none	3	2	1	0
ENSMUSG00000004446.12	Bid	1253.12	-0.0137074	0.0500359	-0.273952	0.784122	0.994611	BaP	3h	AhR+/+	none	7	7	0	0
ENSMUSG00000004451.14	Ralb	2289.67	-0.00835398	0.0479264	-0.174308	0.861623	0.994611	BaP	3h	AhR+/+	none	9	7	2	0
ENSMUSG00000004455.16	Ppp1cc	1861.43	0.0677728	0.0912789	0.742481	0.457796	0.970868	BaP	3h	AhR+/+	none	4	3	0	1
ENSMUSG00000004460.17	Dnajb11	2857.41	-0.0640208	0.0561853	-1.13946	0.254512	0.934821	BaP	3h	AhR+/+	none	1	1	0	0
ENSMUSG00000004462.7	Tbccd1	263.87	0.0239945	0.131505	0.182461	0.855221	0.994611	BaP	3h	AhR+/+	none	4	4	0	0
ENSMUSG00000004500.9	Zfp324	206.964	-0.020699	0.10465	-0.197793	0.843207	0.994611	BaP	3h	AhR+/+	none	8	4	4	0
ENSMUSG00000004508.6	Gab2	2224.8	-0.00320963	0.050148	-0.0640031	0.948968	0.997598	BaP	3h	AhR+/+	none	2	2	0	0
ENSMUSG00000004530.12	Coro1c	5612.81	-0.0130858	0.0475226	-0.275361	0.783039	0.994611	BaP	3h	AhR+/+	none	7	7	0	0
ENSMUSG00000004535.12	Tax1bp1	8544.31	-0.0399015	0.0731273	-0.545645	0.58531	0.978168	BaP	3h	AhR+/+	none	3	3	0	0
ENSMUSG00000004552.16	Ctse	28.4112	0.0159488	0.264975	0.0601897	0.952005	0.997598	BaP	3h	AhR+/+	none	3	1	2	0
ENSMUSG00000004561.14	Mettl17	128.961	0.0728636	0.180846	0.402904	0.687019	0.98762	BaP	3h	AhR+/+	none	4	4	0	0
ENSMUSG00000004562.16	Arhgef40	105.079	0.0640121	0.232296	0.275562	0.782884	0.994611	BaP	3h	AhR+/+	none	3	3	0	0
ENSMUSG00000004565.15	Pnpla6	388.476	0.144148	0.120755	1.19373	0.232583	0.927408	BaP	3h	AhR+/+	none	5	3	2	0
ENSMUSG00000004567.16	Mcoln1	1274.88	0.00425467	0.0782298	0.0543868	0.956627	0.998065	BaP	3h	AhR+/+	none	4	3	1	0
ENSMUSG00000004568.12	Arhgef18	78.6927	-0.0538933	0.214706	-0.25101	0.801806	0.994611	BaP	3h	AhR+/+	none	1	1	0	0
ENSMUSG00000004591.16	Pkn2	1310.11	-0.0729648	0.0773448	-0.94337	0.345492	0.952405	BaP	3h	AhR+/+	none	4	3	0	1
ENSMUSG00000004609.11	Cd33	1381.85	-0.179524	0.103355	-1.73697	0.082393	0.865024	BaP	3h	AhR+/+	none	0	0	0	0
ENSMUSG00000004610.4	Etfb	380.876	-0.0377655	0.0979906	-0.3854	0.699941	0.988733	BaP	3h	AhR+/+	none	8	8	0	0
ENSMUSG00000004626.14	Stxbp2	2967.84	0.0897305	0.0558474	1.60671	0.108118	0.877626	BaP	3h	AhR+/+	none	1	1	0	0
ENSMUSG00000004633.17	Chn2	35.7304	-0.317716	0.280763	-1.13161	0.257797	0.936783	BaP	3h	AhR+/+	none	5	4	1	0
ENSMUSG00000004637.15	Wwox	168.155	-0.0579018	0.142026	-0.407684	0.683505	0.985887	BaP	3h	AhR+/+	none	3	3	0	0
ENSMUSG00000004642.13	Slbp	606.327	-0.0207723	0.0879537	-0.236173	0.813299	0.994611	BaP	3h	AhR+/+	none	4	4	0	0
ENSMUSG00000004661.15	Arid3b	253.857	0.0089373	0.137421	0.065036	0.948145	0.997598	BaP	3h	AhR+/+	none	2	1	1	0
ENSMUSG00000004665.10	Cnn2	430.007	0.0378616	0.119832	0.315956	0.752036	0.993851	BaP	3h	AhR+/+	none	5	4	1	0
ENSMUSG00000004667.18	Polr2e	636.602	0.0133205	0.0890174	0.149639	0.88105	0.994611	BaP	3h	AhR+/+	none	3	2	1	0
ENSMUSG00000004668.14	Abca13	9.08329	0.714877	0.474145	1.50772	0.131627	0.883677	BaP	3h	AhR+/+	none	0	0	0	0
ENSMUSG00000004677.17	Myo9b	4181.46	0.132342	0.0642099	2.06109	0.0392949	0.835365	BaP	3h	AhR+/+	none	5	5	0	0
ENSMUSG00000004698.10	Hdac9	305.822	-0.055232	0.11262	-0.490429	0.623831	0.981543	BaP	3h	AhR+/+	none	2	2	0	0
ENSMUSG00000004707.14	Ly9	12707.8	-0.0198964	0.044697	-0.44514	0.656219	0.984248	BaP	3h	AhR+/+	none	2	1	1	0
ENSMUSG00000004709.14	Cd244a	98.2344	-0.209694	0.189086	-1.10899	0.267437	0.938708	BaP	3h	AhR+/+	none	0	0	0	0
ENSMUSG00000004730.15	Adgre1	54677	0.0304043	0.0482855	0.629676	0.528906	0.975499	BaP	3h	AhR+/+	none	0	0	0	0
ENSMUSG00000004748.5	Mtfp1	6.36799	-0.808527	1.25893	-0.642233	0.520722	NA	BaP	3h	AhR+/+	none	5	3	2	0
ENSMUSG00000004768.14	Rab23	143.257	0.0403071	0.154246	0.261318	0.793848	0.994611	BaP	3h	AhR+/+	none	4	2	2	0
ENSMUSG00000004771.12	Rab11a	3244.05	-0.0880392	0.0762054	-1.15529	0.247973	0.930851	BaP	3h	AhR+/+	none	0	0	0	0
ENSMUSG00000004788.11	Eif2b2	838.419	0.0434465	0.0922215	0.47111	0.637562	0.983507	BaP	3h	AhR+/+	none	1	1	0	0
ENSMUSG00000004789.10	Dlst	3381.48	-0.00877585	0.0418663	-0.209616	0.833967	0.994611	BaP	3h	AhR+/+	none	2	0	2	0
ENSMUSG00000004791.7	Pgf	12.8988	1.08963	0.406203	2.68247	0.00730797	0.575893	BaP	3h	AhR+/+	none	2	2	0	0
ENSMUSG00000004798.14	Ulk2	760.261	0.0155241	0.0912591	0.17011	0.864924	0.994611	BaP	3h	AhR+/+	none	2	2	0	0
ENSMUSG00000004815.12	Dgkq	498.648	-0.0493576	0.0852447	-0.579011	0.562582	0.975499	BaP	3h	AhR+/+	none	3	2	1	0
ENSMUSG00000004837.2	Grap	464.046	0.018624	0.122339	0.152233	0.879003	0.994611	BaP	3h	AhR+/+	none	3	3	0	0
ENSMUSG00000004843.7	Chmp2b	1430.67	-0.0533739	0.0815974	-0.654113	0.513039	0.975499	BaP	3h	AhR+/+	none	4	4	0	0
ENSMUSG00000004846.10	Plod3	4668.69	0.0805692	0.0727218	1.10791	0.267901	0.939083	BaP	3h	AhR+/+	none	5	5	0	0
ENSMUSG00000004849.14	Ap1s1	2965.15	0.00640809	0.056455	0.113508	0.909628	0.996448	BaP	3h	AhR+/+	none	2	2	0	0
ENSMUSG00000004865.16	Srpk1	1230.71	0.0575349	0.0550774	1.04462	0.296199	0.947792	BaP	3h	AhR+/+	none	9	9	0	0
ENSMUSG00000004880.11	Lbr	301.051	-0.116771	0.11872	-0.983588	0.325318	0.952405	BaP	3h	AhR+/+	none	5	4	1	0
ENSMUSG00000004891.16	Nes	443.844	0.0276741	0.136864	0.202201	0.839759	0.994611	BaP	3h	AhR+/+	none	2	2	0	0
ENSMUSG00000004895.9	Prcc	614.203	0.107687	0.0784215	1.37318	0.169695	0.907522	BaP	3h	AhR+/+	none	2	2	0	0
ENSMUSG00000004896.16	Rrnad1	222.762	-0.240244	0.139869	-1.71763	0.0858645	0.8658	BaP	3h	AhR+/+	none	4	4	0	0
ENSMUSG00000004897.16	Hdgf	5361.91	0.0271093	0.0527421	0.513996	0.607254	0.980978	BaP	3h	AhR+/+	none	3	3	0	0
ENSMUSG00000004929.12	Thop1	259.157	-0.0320686	0.118003	-0.271761	0.785806	0.994611	BaP	3h	AhR+/+	none	5	5	0	0
ENSMUSG00000004931.11	Apba3	499.836	0.281943	0.132733	2.12413	0.0336589	0.827477	BaP	3h	AhR+/+	none	5	3	2	0
ENSMUSG00000004933.17	Matk	100.121	0.227194	0.223607	1.01604	0.30961	0.947792	BaP	3h	AhR+/+	none	3	3	0	0
ENSMUSG00000004934.14	Pias4	573.972	0.148357	0.125709	1.18016	0.237938	0.927904	BaP	3h	AhR+/+	none	6	6	0	0
ENSMUSG00000004936.8	Map2k1	4603.31	0.012366	0.0443752	0.278669	0.780499	0.994611	BaP	3h	AhR+/+	none	2	2	0	0
ENSMUSG00000004937.6	Sgta	1761.53	0.138246	0.0758383	1.82291	0.0683174	0.864235	BaP	3h	AhR+/+	none	6	5	1	0
ENSMUSG00000004945.15	Tmem242	734.871	-0.00644807	0.0752728	-0.0856627	0.931735	0.996448	BaP	3h	AhR+/+	none	2	2	0	0
ENSMUSG00000004947.15	Dtx2	1349.04	0.19088	0.0952884	2.00318	0.0451582	0.835821	BaP	3h	AhR+/+	none	4	3	0	1
ENSMUSG00000004952.13	Rasa4	6978.58	0.0720899	0.0802775	0.898008	0.369181	0.954073	BaP	3h	AhR+/+	none	3	3	0	0
ENSMUSG00000004980.16	Hnrnpa2b1	9999.48	-0.0656223	0.0673218	-0.974756	0.329681	0.952405	BaP	3h	AhR+/+	none	10	10	0	0
ENSMUSG00000004994.12	Ccdc130	320.984	-0.0101417	0.10462	-0.0969389	0.922775	0.996448	BaP	3h	AhR+/+	none	2	2	0	0
ENSMUSG00000004996.9	Mri1	107.164	0.134889	0.192488	0.700768	0.483448	0.975499	BaP	3h	AhR+/+	none	4	4	0	0
ENSMUSG00000005034.15	Prkacb	1925.37	-0.0512137	0.0775478	-0.660415	0.508988	0.975499	BaP	3h	AhR+/+	none	6	6	0	0
ENSMUSG00000005043.13	Sgsh	614.432	0.161711	0.147738	1.09458	0.273701	0.941182	BaP	3h	AhR+/+	none	3	3	0	0
ENSMUSG00000005045.16	Chd5	4.03506	-0.769356	0.927829	-0.8292	0.406991	NA	BaP	3h	AhR+/+	none	4	4	0	0
ENSMUSG00000005054.7	Cstb	11570.1	0.0408303	0.0634284	0.643723	0.519755	0.975499	BaP	3h	AhR+/+	none	1	1	0	0
ENSMUSG00000005057.13	Sh2b2	283.243	0.351988	0.189994	1.85262	0.0639363	0.859289	BaP	3h	AhR+/+	none	5	5	0	0
ENSMUSG00000005069.12	Pex5	878.529	0.0590945	0.0684143	0.863774	0.387712	0.954073	BaP	3h	AhR+/+	none	2	2	0	0
ENSMUSG00000005078.16	Jkamp	497.221	-0.0843326	0.08641	-0.975958	0.329085	0.952405	BaP	3h	AhR+/+	none	8	8	0	0
ENSMUSG00000005087.17	Cd44	18224.4	-0.0372478	0.0687048	-0.542143	0.58772	0.978168	BaP	3h	AhR+/+	none	0	0	0	0
ENSMUSG00000005089.15	Slc1a2	274.472	0.285547	0.433144	0.659242	0.50974	0.975499	BaP	3h	AhR+/+	none	4	4	0	0
ENSMUSG00000005102.13	Eif2ak4	412.512	-0.0334308	0.107364	-0.311378	0.755514	0.993851	BaP	3h	AhR+/+	none	2	2	0	0
ENSMUSG00000005103.12	Wdr1	10255.7	0.00744423	0.0602798	0.123495	0.901715	0.99606	BaP	3h	AhR+/+	none	0	0	0	0
ENSMUSG00000005107.13	Slc2a9	355.005	-0.0536093	0.117608	-0.455831	0.648512	0.983708	BaP	3h	AhR+/+	none	0	0	0	0
ENSMUSG00000005125.13	Ndrg1	1345.49	0.248706	0.084791	2.93317	0.00335523	0.415858	BaP	3h	AhR+/+	none	7	7	0	0
ENSMUSG00000005142.10	Man2b1	11407.8	0.0920045	0.0550602	1.67098	0.0947258	0.868989	BaP	3h	AhR+/+	none	5	4	1	0
ENSMUSG00000005148.8	Klf5	5.65488	0.722741	0.525998	1.37404	0.16943	NA	BaP	3h	AhR+/+	none	2	2	0	0
ENSMUSG00000005150.16	Wdr83	277.814	0.150416	0.110536	1.36079	0.17358	0.907522	BaP	3h	AhR+/+	none	4	3	1	0
ENSMUSG00000005161.15	Prdx2	4791.84	0.0443192	0.0586428	0.755748	0.4498	0.970038	BaP	3h	AhR+/+	none	5	4	1	0
ENSMUSG00000005198.15	Polr2a	4569.85	0.0900061	0.0729404	1.23397	0.217215	0.927408	BaP	3h	AhR+/+	none	3	3	0	0
ENSMUSG00000005202.2	Shbg	4.75372	-0.333417	0.553977	-0.60186	0.547268	NA	BaP	3h	AhR+/+	none	1	1	0	0
ENSMUSG00000005204.12	Senp3	1746.23	0.083503	0.054499	1.53219	0.125475	0.883677	BaP	3h	AhR+/+	none	6	6	0	0
ENSMUSG00000005225.15	Plekha8	304.21	0.0117021	0.111865	0.10461	0.916686	0.996448	BaP	3h	AhR+/+	none	1	1	0	0
ENSMUSG00000005233.16	Spc25	194.058	-0.0906395	0.142061	-0.638033	0.523452	0.975499	BaP	3h	AhR+/+	none	3	2	1	0
ENSMUSG00000005237.14	Dnah2	29.3242	2.63844	0.920534	2.8662	0.00415428	0.466487	BaP	3h	AhR+/+	none	2	2	0	0
ENSMUSG00000005262.13	Ufd1	969.062	0.108125	0.0623857	1.73317	0.0830658	0.865024	BaP	3h	AhR+/+	none	0	0	0	0
ENSMUSG00000005267.13	Zfp287	92.0711	-0.177566	0.188479	-0.9421	0.346142	0.952405	BaP	3h	AhR+/+	none	1	1	0	0
ENSMUSG00000005299.6	Letm1	1078.21	0.0863102	0.0715554	1.2062	0.22774	0.927408	BaP	3h	AhR+/+	none	3	3	0	0
ENSMUSG00000005312.15	Ubqln1	2924.66	0.0239239	0.0526757	0.454173	0.649704	0.983708	BaP	3h	AhR+/+	none	2	2	0	0
ENSMUSG00000005354.16	Txn2	1833.11	-0.0371669	0.051319	-0.724232	0.468923	0.972595	BaP	3h	AhR+/+	none	1	1	0	0
ENSMUSG00000005362.14	Crbn	970.243	-0.0752138	0.0827887	-0.908504	0.363612	0.95376	BaP	3h	AhR+/+	none	3	3	0	0
ENSMUSG00000005370.4	Msh6	371.5	-0.117837	0.174835	-0.673993	0.500316	0.975499	BaP	3h	AhR+/+	none	2	2	0	0
ENSMUSG00000005371.15	Fbxo11	1223.03	-0.125138	0.102819	-1.21707	0.223577	0.927408	BaP	3h	AhR+/+	none	4	4	0	0
ENSMUSG00000005374.13	Tbl2	288.332	0.102463	0.166043	0.617085	0.537179	0.975499	BaP	3h	AhR+/+	none	6	6	0	0
ENSMUSG00000005378.17	Bud23	491.471	0.055484	0.0897983	0.617873	0.536659	0.975499	BaP	3h	AhR+/+	none	0	0	0	0
ENSMUSG00000005410.6	Mcm5	862.418	-0.128176	0.0793934	-1.61445	0.106431	0.877626	BaP	3h	AhR+/+	none	1	1	0	0
ENSMUSG00000005413.8	Hmox1	18091.1	0.0494816	0.0880489	0.561979	0.57413	0.975499	BaP	3h	AhR+/+	none	2	1	0	1
ENSMUSG00000005417.17	Mprip	1448.29	0.067229	0.0660925	1.0172	0.30906	0.947792	BaP	3h	AhR+/+	none	2	2	0	0
ENSMUSG00000005442.13	Cic	4309.89	0.2317	0.0943512	2.45572	0.0140603	0.705852	BaP	3h	AhR+/+	none	2	2	0	0
ENSMUSG00000005447.12	Pafah1b3	158.518	0.246416	0.13428	1.83509	0.0664924	0.864235	BaP	3h	AhR+/+	none	3	1	2	0
ENSMUSG00000005465.9	Il27ra	7.98239	-0.167189	0.591159	-0.282816	0.777318	0.994611	BaP	3h	AhR+/+	none	3	3	0	0
ENSMUSG00000005469.10	Prkaca	1278.51	0.0583569	0.0692488	0.842713	0.399389	0.956701	BaP	3h	AhR+/+	none	2	1	1	0
ENSMUSG00000005470.8	Asf1b	336.916	-0.0408604	0.128229	-0.318652	0.74999	0.993851	BaP	3h	AhR+/+	none	6	6	0	0
ENSMUSG00000005481.18	Ddx39	1422.19	-0.0250328	0.0644977	-0.38812	0.697928	0.988733	BaP	3h	AhR+/+	none	5	5	0	0
ENSMUSG00000005483.10	Dnajb1	678.39	-0.097649	0.0757859	-1.28849	0.197577	0.914753	BaP	3h	AhR+/+	none	3	3	0	0
ENSMUSG00000005501.14	Usp40	616.777	-0.0597068	0.0702284	-0.85018	0.395225	0.954073	BaP	3h	AhR+/+	none	2	2	0	0
ENSMUSG00000005505.12	Kbtbd4	418.882	0.00929034	0.0843327	0.110163	0.91228	0.996448	BaP	3h	AhR+/+	none	1	1	0	0
ENSMUSG00000005506.16	Celf1	1997.71	0.0121643	0.059338	0.205	0.837572	0.994611	BaP	3h	AhR+/+	none	5	2	2	1
ENSMUSG00000005510.9	Ndufs3	999.266	-0.160307	0.0661247	-2.42431	0.0153374	0.709015	BaP	3h	AhR+/+	none	1	1	0	0
ENSMUSG00000005514.14	Por	6627.15	0.122049	0.0802117	1.52159	0.128112	0.883677	BaP	3h	AhR+/+	none	2	2	0	0
ENSMUSG00000005533.10	Igf1r	175.479	-0.0150597	0.13455	-0.111926	0.910882	0.996448	BaP	3h	AhR+/+	none	11	10	0	1
ENSMUSG00000005534.10	Insr	600.536	-0.0327418	0.10504	-0.311707	0.755263	0.993851	BaP	3h	AhR+/+	none	4	4	0	0
ENSMUSG00000005566.14	Trim28	2456.66	0.0854801	0.0594767	1.4372	0.15066	0.900648	BaP	3h	AhR+/+	none	3	3	0	0
ENSMUSG00000005575.16	Ube2m	2769.56	0.0461133	0.0566081	0.814605	0.415299	0.962226	BaP	3h	AhR+/+	none	0	0	0	0
ENSMUSG00000005580.11	Adcy9	148.353	0.0752647	0.19136	0.393314	0.694088	0.988035	BaP	3h	AhR+/+	none	2	2	0	0
ENSMUSG00000005583.16	Mef2c	760.513	-0.117924	0.126278	-0.933843	0.350385	0.952405	BaP	3h	AhR+/+	none	1	1	0	0
ENSMUSG00000005609.16	Ctr9	828.216	-0.0152438	0.0733901	-0.207709	0.835456	0.994611	BaP	3h	AhR+/+	none	4	4	0	0
ENSMUSG00000005610.17	Eif4g2	39626.2	-0.0380756	0.0715089	-0.532459	0.594408	0.978981	BaP	3h	AhR+/+	none	2	2	0	0
ENSMUSG00000005615.15	Pcyt1a	1796.31	-0.0262431	0.0655625	-0.400276	0.688953	0.98762	BaP	3h	AhR+/+	none	4	4	0	0
ENSMUSG00000005621.11	Zfp592	1001.55	0.101689	0.077527	1.31166	0.189635	0.909916	BaP	3h	AhR+/+	none	1	1	0	0
ENSMUSG00000005625.15	Psmd4	2821.62	0.100069	0.067859	1.47466	0.140304	0.889406	BaP	3h	AhR+/+	none	0	0	0	0
ENSMUSG00000005656.9	Snx6	2253.38	0.0264433	0.0848709	0.311571	0.755367	0.993851	BaP	3h	AhR+/+	none	2	2	0	0
ENSMUSG00000005667.8	Mthfd2	2843.33	-0.00380942	0.0690101	-0.0552009	0.955978	0.998052	BaP	3h	AhR+/+	none	0	0	0	0
ENSMUSG00000005672.12	Kit	8.72963	-0.408905	0.684444	-0.597426	0.550223	0.975499	BaP	3h	AhR+/+	none	3	3	0	0
ENSMUSG00000005674.9	Tomm40l	661.766	0.0735505	0.0789133	0.932042	0.351315	0.952405	BaP	3h	AhR+/+	none	1	1	0	0
ENSMUSG00000005681.12	Apoa2	4.4043	-0.337494	0.63931	-0.527903	0.597567	NA	BaP	3h	AhR+/+	none	1	1	0	0
ENSMUSG00000005682.9	Pan2	253.768	0.0526275	0.124346	0.423234	0.672125	0.985387	BaP	3h	AhR+/+	none	2	2	0	0
ENSMUSG00000005683.8	Cs	5430.21	0.0641413	0.0380108	1.68745	0.0915164	0.868174	BaP	3h	AhR+/+	none	3	3	0	0
ENSMUSG00000005686.17	Ampd3	3013.18	-0.0391323	0.0911631	-0.429256	0.667737	0.984947	BaP	3h	AhR+/+	none	4	1	2	1
ENSMUSG00000005687.14	Bcas2	800.217	-0.12465	0.0729665	-1.70831	0.0875781	0.8658	BaP	3h	AhR+/+	none	2	2	0	0
ENSMUSG00000005698.15	Ctcf	1190.09	0.038253	0.0638857	0.598772	0.549325	0.975499	BaP	3h	AhR+/+	none	3	3	0	0
ENSMUSG00000005699.16	Pard6a	101.227	-0.431769	0.28907	-1.49365	0.135267	0.887743	BaP	3h	AhR+/+	none	3	3	0	0
ENSMUSG00000005718.8	Tfap4	31.7639	0.0732432	0.693158	0.105666	0.915847	0.996448	BaP	3h	AhR+/+	none	3	3	0	0
ENSMUSG00000005732.14	Ranbp1	1295.22	-0.0715867	0.0712121	-1.00526	0.314771	0.94874	BaP	3h	AhR+/+	none	4	4	0	0
ENSMUSG00000005763.15	Cd247	20.0918	-0.234005	0.348438	-0.671584	0.501848	0.975499	BaP	3h	AhR+/+	none	2	2	0	0
ENSMUSG00000005774.12	Rfx5	450.051	0.00100411	0.0781194	0.0128536	0.989745	0.999416	BaP	3h	AhR+/+	none	2	1	1	0
ENSMUSG00000005779.12	Psmb4	3794.09	0.0488897	0.0562408	0.869292	0.384688	0.954073	BaP	3h	AhR+/+	none	2	2	0	0
ENSMUSG00000005800.3	Mmp8	630.057	0.815617	0.123417	6.6086	3.87964e-11	5.66342e-08	BaP	3h	AhR+/+	AhR dependent	1	1	0	0
ENSMUSG00000005802.12	Slc30a4	623.066	0.0719524	0.0946855	0.75991	0.447309	0.969908	BaP	3h	AhR+/+	none	3	3	0	0
ENSMUSG00000005803.14	Sqor	1959.34	0.0282436	0.0624702	0.452113	0.651188	0.983708	BaP	3h	AhR+/+	none	0	0	0	0
ENSMUSG00000005804.14	Bloc1s6	1182.61	-0.0124497	0.0768191	-0.162065	0.871255	0.994611	BaP	3h	AhR+/+	none	1	1	0	0
ENSMUSG00000005813.12	Metap1	1323.42	-0.0597561	0.0595209	-1.00395	0.315402	0.94874	BaP	3h	AhR+/+	none	8	7	0	1
ENSMUSG00000005823.9	Gpr108	2046.62	0.0692299	0.0701751	0.986532	0.323872	0.952405	BaP	3h	AhR+/+	none	10	10	0	0
ENSMUSG00000005824.7	Tnfsf14	22.8765	0.206444	0.433297	0.476449	0.633754	0.983378	BaP	3h	AhR+/+	none	5	3	2	0
ENSMUSG00000005846.12	Rsl1d1	2042.42	-0.125701	0.0821983	-1.52925	0.126203	0.883677	BaP	3h	AhR+/+	none	2	2	0	0
ENSMUSG00000005871.15	Apc	839.95	-0.0343114	0.0895947	-0.382962	0.701748	0.988733	BaP	3h	AhR+/+	none	2	2	0	0
ENSMUSG00000005873.6	Reep5	4662.35	0.0579273	0.0510292	1.13518	0.256301	0.935147	BaP	3h	AhR+/+	none	4	4	0	0
ENSMUSG00000005881.13	Ergic3	2123.87	0.0475012	0.0570236	0.833009	0.40484	0.959781	BaP	3h	AhR+/+	none	7	6	0	1
ENSMUSG00000005882.18	Uqcc1	639.715	-0.0951131	0.0753094	-1.26297	0.206602	0.914753	BaP	3h	AhR+/+	none	2	2	0	0
ENSMUSG00000005886.14	Ncoa2	984.631	0.101843	0.0949704	1.07237	0.283556	0.944359	BaP	3h	AhR+/+	none	5	5	0	0
ENSMUSG00000005893.14	Nr2c2	798.36	0.012842	0.116531	0.110202	0.912249	0.996448	BaP	3h	AhR+/+	none	3	3	0	0
ENSMUSG00000005897.14	Nr2c1	311.764	0.031232	0.113045	0.27628	0.782333	0.994611	BaP	3h	AhR+/+	none	4	4	0	0
ENSMUSG00000005899.14	Smpd4	567.943	0.0935817	0.0728665	1.28429	0.199041	0.914753	BaP	3h	AhR+/+	none	9	5	4	0
ENSMUSG00000005907.14	Pex1	256.733	-0.0134861	0.103871	-0.129836	0.896696	0.995576	BaP	3h	AhR+/+	none	1	0	0	1
ENSMUSG00000005936.19	Kctd20	1760.23	0.0446929	0.0537844	0.830963	0.405994	0.95999	BaP	3h	AhR+/+	none	2	1	0	1
ENSMUSG00000005949.9	Ctns	473.889	0.102269	0.117275	0.872045	0.383184	0.954073	BaP	3h	AhR+/+	none	3	3	0	0
ENSMUSG00000005950.14	P2rx5	7.05184	0.912122	0.671187	1.35897	0.174156	NA	BaP	3h	AhR+/+	none	3	2	0	1
ENSMUSG00000005951.13	Shpk	39.5847	-0.392987	0.468719	-0.838428	0.401791	0.958722	BaP	3h	AhR+/+	none	3	2	1	0
ENSMUSG00000005968.14	Tuft1	44.5167	0.0271527	0.241034	0.112651	0.910307	0.996448	BaP	3h	AhR+/+	none	2	2	0	0
ENSMUSG00000005973.6	Rcn1	411.438	-0.0570349	0.102459	-0.556663	0.577758	0.975499	BaP	3h	AhR+/+	none	4	4	0	0
ENSMUSG00000005981.11	Trap1	1340.48	-0.0326996	0.0573225	-0.57045	0.568372	0.975499	BaP	3h	AhR+/+	none	4	4	0	0
ENSMUSG00000005982.14	Naa60	1356.13	-0.0272683	0.0601934	-0.453012	0.65054	0.983708	BaP	3h	AhR+/+	none	5	5	0	0
ENSMUSG00000005983.15	1700037C18Rik	59.6383	-0.236634	0.261894	-0.90355	0.366234	0.954073	BaP	3h	AhR+/+	none	5	5	0	0
ENSMUSG00000005986.16	Ankrd13d	130.224	0.240181	0.26863	0.894095	0.371271	0.954073	BaP	3h	AhR+/+	none	3	3	0	0
ENSMUSG00000006005.18	Tpr	6550.7	-0.0846116	0.0791478	-1.06903	0.285055	0.944528	BaP	3h	AhR+/+	none	2	2	0	0
ENSMUSG00000006010.14	Odr4	1059.97	-0.130456	0.0947431	-1.37694	0.16853	0.905708	BaP	3h	AhR+/+	none	0	0	0	0
ENSMUSG00000006019.15	Dhx34	556.369	0.18775	0.124614	1.50665	0.131899	0.883677	BaP	3h	AhR+/+	none	5	5	0	0
ENSMUSG00000006021.5	Kptn	119.538	0.162603	0.159859	1.01717	0.309074	0.947792	BaP	3h	AhR+/+	none	2	1	1	0
ENSMUSG00000006024.13	Napa	3348.61	0.0717936	0.0514225	1.39615	0.162668	0.904945	BaP	3h	AhR+/+	none	3	3	0	0
ENSMUSG00000006050.12	Sra1	1791.87	0.0173705	0.0585918	0.296467	0.766874	0.993869	BaP	3h	AhR+/+	none	7	7	0	0
ENSMUSG00000006057.15	Atp5g1	885.003	0.101883	0.083899	1.21435	0.224613	0.927408	BaP	3h	AhR+/+	none	7	5	2	0
ENSMUSG00000006058.10	Snf8	1303.29	0.120783	0.0669367	1.80443	0.0711635	0.864235	BaP	3h	AhR+/+	none	2	2	0	0
ENSMUSG00000006095.12	Tbcb	1502.32	0.0167665	0.0666727	0.251475	0.801447	0.994611	BaP	3h	AhR+/+	none	5	5	0	0
ENSMUSG00000006127.9	Inpp5k	1305.52	-0.00140432	0.0609174	-0.0230529	0.981608	0.999416	BaP	3h	AhR+/+	none	6	6	0	0
ENSMUSG00000006134.4	Crkl	2434.59	-0.0343607	0.0649549	-0.528993	0.59681	0.979212	BaP	3h	AhR+/+	none	3	3	0	0
ENSMUSG00000006154.13	Eps8l1	68.8242	0.0862543	0.221987	0.388555	0.697605	0.988733	BaP	3h	AhR+/+	none	3	3	0	0
ENSMUSG00000006169.19	Clint1	3302.74	0.0303506	0.0464011	0.654092	0.513052	0.975499	BaP	3h	AhR+/+	none	5	5	0	0
ENSMUSG00000006179.9	Prss16	28.8922	-0.721478	0.321214	-2.24609	0.0246979	0.787515	BaP	3h	AhR+/+	none	4	4	0	0
ENSMUSG00000006191.17	Cdkal1	205.353	-0.133661	0.132376	-1.0097	0.312637	0.94874	BaP	3h	AhR+/+	none	2	0	2	0
ENSMUSG00000006205.13	Htra1	167.886	0.182319	0.14353	1.27025	0.203996	0.914753	BaP	3h	AhR+/+	none	2	2	0	0
ENSMUSG00000006215.12	Zbtb17	524.597	0.220604	0.11875	1.85772	0.0632084	0.859289	BaP	3h	AhR+/+	none	3	3	0	0
ENSMUSG00000006219.12	Fblim1	1911.02	0.0826727	0.1069	0.773363	0.439308	0.968059	BaP	3h	AhR+/+	none	3	3	0	0
ENSMUSG00000006241.16	Ccdc159	16.01	0.986205	0.499135	1.97583	0.0481741	0.835821	BaP	3h	AhR+/+	none	3	1	2	0
ENSMUSG00000006262.15	Mob1b	1428.12	-0.0921848	0.111411	-0.827429	0.407994	0.961803	BaP	3h	AhR+/+	none	2	2	0	0
ENSMUSG00000006273.14	Atp6v1b2	10969.8	-0.0246801	0.0429184	-0.575047	0.565259	0.975499	BaP	3h	AhR+/+	none	0	0	0	0
ENSMUSG00000006276.10	Eps15l1	1332.53	0.00731375	0.0526439	0.138929	0.889506	0.995576	BaP	3h	AhR+/+	none	1	1	0	0
ENSMUSG00000006281.8	Tep1	2603.22	0.02346	0.051478	0.455729	0.648585	0.983708	BaP	3h	AhR+/+	none	5	5	0	0
ENSMUSG00000006288.8	Ttc5	438.685	0.0913079	0.103455	0.882587	0.377459	0.954073	BaP	3h	AhR+/+	none	0	0	0	0
ENSMUSG00000006289.14	Osgep	558.559	-0.0535561	0.088856	-0.602729	0.546689	0.975499	BaP	3h	AhR+/+	none	1	1	0	0
ENSMUSG00000006299.13	Aamp	2824.5	0.0635467	0.0591231	1.07482	0.282455	0.944359	BaP	3h	AhR+/+	none	4	4	0	0
ENSMUSG00000006301.17	Tmbim1	2301.53	-0.0491638	0.0529266	-0.928905	0.352939	0.952405	BaP	3h	AhR+/+	none	1	1	0	0
ENSMUSG00000006304.14	Arpc2	18240.4	-0.0210158	0.0537125	-0.391265	0.695601	0.988035	BaP	3h	AhR+/+	none	3	3	0	0
ENSMUSG00000006307.16	Kmt2b	1185.81	0.139057	0.0888704	1.56471	0.11765	0.882357	BaP	3h	AhR+/+	none	4	4	0	0
ENSMUSG00000006310.10	Zbtb32	48.8619	0.296245	0.185471	1.59726	0.110209	0.877626	BaP	3h	AhR+/+	none	3	3	0	0
ENSMUSG00000006313.5	Upk1a	4.31908	0.341434	0.708434	0.481956	0.629837	NA	BaP	3h	AhR+/+	none	6	5	0	1
ENSMUSG00000006315.9	Tmem147	614.487	0.055563	0.0892296	0.622697	0.533484	0.975499	BaP	3h	AhR+/+	none	5	5	0	0
ENSMUSG00000006333.14	Rps9	13875.3	0.0858541	0.0658508	1.30377	0.192313	0.909981	BaP	3h	AhR+/+	none	4	4	0	0
ENSMUSG00000006335.16	Tfpt	312.536	-0.168212	0.127722	-1.31701	0.187834	0.909077	BaP	3h	AhR+/+	none	1	1	0	0
ENSMUSG00000006342.15	Susd2	185.118	0.289631	0.356787	0.811773	0.416922	0.962353	BaP	3h	AhR+/+	none	2	2	0	0
ENSMUSG00000006344.17	Ggt5	37.5468	0.277251	0.258834	1.07115	0.284102	0.944501	BaP	3h	AhR+/+	none	1	0	0	1
ENSMUSG00000006356.10	Crip2	6.48359	-0.147978	0.593764	-0.249221	0.80319	NA	BaP	3h	AhR+/+	none	0	0	0	0
ENSMUSG00000006360.11	Crip1	1852.9	0.0911281	0.0925659	0.984467	0.324886	0.952405	BaP	3h	AhR+/+	none	6	6	0	0
ENSMUSG00000006362.16	Cbfa2t3	8.15006	-0.781317	0.849825	-0.919386	0.357894	0.95376	BaP	3h	AhR+/+	none	0	0	0	0
ENSMUSG00000006373.10	Pgrmc1	1319.62	0.00258161	0.066882	0.0385995	0.96921	0.99864	BaP	3h	AhR+/+	none	0	0	0	0
ENSMUSG00000006378.15	Gcat	21.3241	0.268188	0.31981	0.838585	0.401702	0.958722	BaP	3h	AhR+/+	none	3	3	0	0
ENSMUSG00000006390.15	Elovl1	2592.45	0.0292006	0.0564361	0.51741	0.60487	0.980978	BaP	3h	AhR+/+	none	0	0	0	0
ENSMUSG00000006392.16	Med8	1065.17	-0.0492476	0.0632715	-0.778354	0.436361	0.967615	BaP	3h	AhR+/+	none	3	3	0	0
ENSMUSG00000006395.16	Hyi	296.155	0.28199	0.143739	1.96183	0.0497828	0.835821	BaP	3h	AhR+/+	none	3	3	0	0
ENSMUSG00000006398.15	Cdc20	205.813	-0.149641	0.160356	-0.933181	0.350727	0.952405	BaP	3h	AhR+/+	none	4	4	0	0
ENSMUSG00000006403.13	Adamts4	928.201	0.149837	0.109228	1.37178	0.170133	0.907522	BaP	3h	AhR+/+	none	0	0	0	0
ENSMUSG00000006411.12	Nectin4	530.527	0.0876554	0.0953445	0.919354	0.35791	0.95376	BaP	3h	AhR+/+	none	0	0	0	0
ENSMUSG00000006412.10	Pfdn2	589.4	-0.0576254	0.0822449	-0.700656	0.483518	0.975499	BaP	3h	AhR+/+	none	4	1	3	0
ENSMUSG00000006418.17	Rnf114	6157.43	0.0101722	0.0478171	0.212732	0.831536	0.994611	BaP	3h	AhR+/+	none	3	3	0	0
ENSMUSG00000006423.15	C330007P06Rik	1027.9	-0.0664869	0.0839175	-0.792289	0.428192	0.965385	BaP	3h	AhR+/+	none	2	2	0	0
ENSMUSG00000006435.16	Neurl1a	16.7128	-0.324823	0.965928	-0.33628	0.736659	0.993751	BaP	3h	AhR+/+	none	1	1	0	0
ENSMUSG00000006442.10	Srm	386.994	0.175803	0.10381	1.69351	0.0903577	0.867741	BaP	3h	AhR+/+	none	2	2	0	0
ENSMUSG00000006456.10	Rbm14	538.441	0.124622	0.0857879	1.45267	0.146314	0.897422	BaP	3h	AhR+/+	none	1	1	0	0
ENSMUSG00000006462.6	A530013C23Rik	5.09171	-0.708951	0.754994	-0.939016	0.347722	NA	BaP	3h	AhR+/+	none	10	9	0	1
ENSMUSG00000006463.13	Zdhhc24	239.3	-0.0805755	0.147538	-0.546132	0.584975	0.978168	BaP	3h	AhR+/+	none	1	1	0	0
ENSMUSG00000006464.9	Bbs1	27.6997	0.446914	0.450496	0.992049	0.321173	0.95165	BaP	3h	AhR+/+	none	2	2	0	0
ENSMUSG00000006471.18	Ndor1	153.942	0.0931446	0.162112	0.574568	0.565583	0.975499	BaP	3h	AhR+/+	none	2	2	0	0
ENSMUSG00000006476.19	Nsmf	272.814	0.113195	0.11759	0.962625	0.335736	0.952405	BaP	3h	AhR+/+	none	2	2	0	0
ENSMUSG00000006494.11	Pdk1	991.157	-0.00319855	0.109392	-0.0292394	0.976674	0.999233	BaP	3h	AhR+/+	none	2	1	1	0
ENSMUSG00000006498.16	Ptbp1	5382.25	0.081373	0.0514148	1.58268	0.113495	0.877987	BaP	3h	AhR+/+	none	3	3	0	0
ENSMUSG00000006517.5	Mvd	252.998	0.0915292	0.205719	0.444923	0.656375	0.984248	BaP	3h	AhR+/+	none	1	1	0	0
ENSMUSG00000006519.11	Cyba	14263	0.141707	0.0859535	1.64865	0.099219	0.870983	BaP	3h	AhR+/+	none	6	6	0	0
ENSMUSG00000006526.13	Stimate	279.362	0.104293	0.10454	0.997643	0.318452	0.950051	BaP	3h	AhR+/+	none	0	0	0	0
ENSMUSG00000006527.16	Sfmbt1	1454.36	0.0100619	0.0648358	0.155191	0.876671	0.994611	BaP	3h	AhR+/+	none	3	1	2	0
ENSMUSG00000006542.13	Prkag3	2.1824	0	1.55566	0	1	NA	BaP	3h	AhR+/+	none	3	2	1	0
ENSMUSG00000006575.14	Rundc3a	1.71121	-0.46607	1.22328	-0.380999	0.703204	NA	BaP	3h	AhR+/+	none	3	2	0	1
ENSMUSG00000006576.16	Slc4a3	29.9618	0.788616	0.318122	2.47897	0.0131761	0.701431	BaP	3h	AhR+/+	none	2	2	0	0
ENSMUSG00000006585.3	Cdt1	635.786	0.206029	0.122551	1.68117	0.0927308	0.868174	BaP	3h	AhR+/+	none	7	7	0	0
ENSMUSG00000006589.8	Aprt	2503.76	0.16607	0.0741516	2.23961	0.0251165	0.787515	BaP	3h	AhR+/+	none	3	3	0	0
ENSMUSG00000006599.13	Gtf2h1	1319.53	0.0160193	0.0918972	0.174318	0.861616	0.994611	BaP	3h	AhR+/+	none	3	3	0	0
ENSMUSG00000006611.15	Hfe	790.57	0.000279177	0.0911103	0.00306416	0.997555	0.999788	BaP	3h	AhR+/+	none	4	0	4	0
ENSMUSG00000006638.15	Abhd1	19.3716	-0.421174	0.465573	-0.904635	0.365659	0.954073	BaP	3h	AhR+/+	none	2	1	0	1
ENSMUSG00000006641.12	Slc5a6	72.0319	0.716435	0.2552	2.80735	0.00499508	0.486114	BaP	3h	AhR+/+	none	3	2	0	1
ENSMUSG00000006651.8	Aplp1	47.3797	0.215379	0.239765	0.898289	0.369032	0.954073	BaP	3h	AhR+/+	none	3	3	0	0
ENSMUSG00000006673.14	Qrich1	1848.39	-0.00714708	0.0531296	-0.134522	0.89299	0.995576	BaP	3h	AhR+/+	none	2	2	0	0
ENSMUSG00000006675.10	P4htm	5.33227	0.523122	0.68254	0.766433	0.443418	NA	BaP	3h	AhR+/+	none	2	0	2	0
ENSMUSG00000006676.16	Usp19	2588.94	0.101273	0.0634189	1.59689	0.110291	0.877626	BaP	3h	AhR+/+	none	5	5	0	0
ENSMUSG00000006678.6	Pola1	266.767	-0.278063	0.14489	-1.91913	0.0549676	0.846055	BaP	3h	AhR+/+	none	3	2	0	1
ENSMUSG00000006699.17	Cdc42	19171.4	-0.037598	0.0549232	-0.684556	0.493624	0.975499	BaP	3h	AhR+/+	none	3	3	0	0
ENSMUSG00000006705.13	Pknox1	481.139	0.00145878	0.0875942	0.0166538	0.986713	0.999416	BaP	3h	AhR+/+	none	5	5	0	0
ENSMUSG00000006715.11	Gmnn	329.406	-0.308662	0.166425	-1.85466	0.0636442	0.859289	BaP	3h	AhR+/+	none	3	2	1	0
ENSMUSG00000006717.7	Acot13	538.348	-0.0843646	0.0920603	-0.916405	0.359454	0.95376	BaP	3h	AhR+/+	none	3	3	0	0
ENSMUSG00000006728.12	Cdk4	1915.33	-0.0567622	0.0645393	-0.879499	0.379131	0.954073	BaP	3h	AhR+/+	none	4	4	0	0
ENSMUSG00000006731.10	B4galnt1	1719.96	0.108338	0.0864348	1.25341	0.210057	0.917767	BaP	3h	AhR+/+	none	4	2	2	0
ENSMUSG00000006732.14	Mettl1	212.979	-0.0455683	0.145248	-0.313727	0.753729	0.993851	BaP	3h	AhR+/+	none	4	4	0	0
ENSMUSG00000006736.9	Tspan31	2379.95	0.000794558	0.0493341	0.0161057	0.98715	0.999416	BaP	3h	AhR+/+	none	2	2	0	0
ENSMUSG00000006740.14	Kif5b	4758.37	-0.03656	0.0708738	-0.515846	0.605962	0.980978	BaP	3h	AhR+/+	none	1	1	0	0
ENSMUSG00000006763.14	Saal1	212.839	-0.101457	0.10519	-0.964514	0.334788	0.952405	BaP	3h	AhR+/+	none	3	2	1	0
ENSMUSG00000006782.16	Cnp	1244.74	0.0264787	0.0854545	0.309857	0.75667	0.993869	BaP	3h	AhR+/+	none	2	2	0	0
ENSMUSG00000006800.14	Sulf2	515.142	0.245803	0.128368	1.91483	0.0555138	0.846055	BaP	3h	AhR+/+	none	4	4	0	0
ENSMUSG00000006818.5	Sod2	22195.4	-0.0254575	0.0637562	-0.399295	0.689676	0.987843	BaP	3h	AhR+/+	none	5	5	0	0
ENSMUSG00000006850.8	Tmco6	258.178	-0.163167	0.149988	-1.08787	0.276654	0.941551	BaP	3h	AhR+/+	none	8	6	2	0
ENSMUSG00000006906.10	Stambp	591.589	0.0834798	0.082497	1.01191	0.311579	0.948602	BaP	3h	AhR+/+	none	1	1	0	0
ENSMUSG00000006920.14	Ezh1	1330.46	0.0389053	0.0621636	0.625854	0.531411	0.975499	BaP	3h	AhR+/+	none	4	4	0	0
ENSMUSG00000006930.15	Hap1	39.1812	-0.311324	0.24498	-1.27081	0.203795	0.914753	BaP	3h	AhR+/+	none	8	6	2	0
ENSMUSG00000006932.17	Ctnnb1	8457.01	0.0158063	0.0441826	0.35775	0.72053	0.992263	BaP	3h	AhR+/+	none	1	1	0	0
ENSMUSG00000006941.5	Eif1b	672.811	0.152518	0.0753923	2.02299	0.0430738	0.835821	BaP	3h	AhR+/+	none	3	3	0	0
ENSMUSG00000006998.16	Psmd2	8191.72	0.0215146	0.0374189	0.574965	0.565315	0.975499	BaP	3h	AhR+/+	none	5	2	3	0
ENSMUSG00000007029.16	Vars	1091.11	-0.0180862	0.086857	-0.20823	0.83505	0.994611	BaP	3h	AhR+/+	none	3	2	0	1
ENSMUSG00000007030.8	Vwa7	5.23022	0.538246	0.964949	0.557797	0.576983	NA	BaP	3h	AhR+/+	none	4	4	0	0
ENSMUSG00000007033.4	Hspa1l	25.1296	0.0557096	0.350742	0.158834	0.8738	0.994611	BaP	3h	AhR+/+	none	12	12	0	0
ENSMUSG00000007035.15	Msh5	18.6674	-0.151103	0.3866	-0.390852	0.695907	0.988035	BaP	3h	AhR+/+	none	3	3	0	0
ENSMUSG00000007036.15	Abhd16a	780.703	0.127202	0.0840252	1.51386	0.130062	0.883677	BaP	3h	AhR+/+	none	4	4	0	0
ENSMUSG00000007038.5	Neu1	2880.11	0.0200201	0.0671764	0.298023	0.765686	0.993869	BaP	3h	AhR+/+	none	3	3	0	0
ENSMUSG00000007039.12	Ddah2	61.2548	-0.0555687	0.241193	-0.230391	0.817788	0.994611	BaP	3h	AhR+/+	none	5	4	0	1
ENSMUSG00000007041.9	Clic1	11194.5	0.0150879	0.0557478	0.270645	0.786664	0.994611	BaP	3h	AhR+/+	none	3	3	0	0
ENSMUSG00000007050.17	Lsm2	243.198	-0.324699	0.103009	-3.15213	0.00162083	0.24136	BaP	3h	AhR+/+	none	3	3	0	0
ENSMUSG00000007080.14	Pole	196.446	0.00457646	0.181603	0.0252003	0.979895	0.999416	BaP	3h	AhR+/+	none	4	4	0	0
ENSMUSG00000007207.10	Stx1a	6.45602	-0.198319	0.668792	-0.296534	0.766823	NA	BaP	3h	AhR+/+	none	4	4	0	0
ENSMUSG00000007216.6	Zfp775	77.2244	-0.0357563	0.2747	-0.130165	0.896436	0.995576	BaP	3h	AhR+/+	none	1	1	0	0
ENSMUSG00000007338.10	Mrpl49	420.715	0.0199919	0.0922592	0.216693	0.828447	0.994611	BaP	3h	AhR+/+	none	4	4	0	0
ENSMUSG00000007379.15	Dennd2c	92.1402	0.373515	0.315823	1.18267	0.23694	0.927408	BaP	3h	AhR+/+	none	4	4	0	0
ENSMUSG00000007411.16	Mark3	908.033	0.0344366	0.061351	0.561304	0.57459	0.975499	BaP	3h	AhR+/+	none	3	2	0	1
ENSMUSG00000007415.15	Gatad1	1219.79	-0.00306568	0.0619373	-0.0494965	0.960524	0.99864	BaP	3h	AhR+/+	none	1	1	0	0
ENSMUSG00000007458.14	M6pr	17058.5	0.0415951	0.0428335	0.971088	0.331505	0.952405	BaP	3h	AhR+/+	none	1	1	0	0
ENSMUSG00000007476.18	Lrrc8a	178.094	0.073704	0.181256	0.406629	0.68428	0.98597	BaP	3h	AhR+/+	none	1	1	0	0
ENSMUSG00000007564.15	Ppp2r1a	7881.24	-0.00490984	0.0478184	-0.102677	0.918219	0.996448	BaP	3h	AhR+/+	none	2	2	0	0
ENSMUSG00000007570.16	Fance	171.022	0.146366	0.172722	0.847405	0.396769	0.954073	BaP	3h	AhR+/+	none	9	7	2	0
ENSMUSG00000007589.9	Tinf2	309.49	-0.0408192	0.122102	-0.334304	0.73815	0.993751	BaP	3h	AhR+/+	none	2	1	1	0
ENSMUSG00000007591.15	Tssk4	7.75853	-1.53079	0.994999	-1.53848	0.123931	0.883677	BaP	3h	AhR+/+	none	4	4	0	0
ENSMUSG00000007603.9	Dus3l	264.618	0.153729	0.130172	1.18097	0.237616	0.927408	BaP	3h	AhR+/+	none	9	9	0	0
ENSMUSG00000007610.15	Gtpbp3	225.482	-0.029042	0.151209	-0.192066	0.847691	0.994611	BaP	3h	AhR+/+	none	4	4	0	0
ENSMUSG00000007613.15	Tgfbr1	2009.12	-0.0562777	0.13229	-0.425412	0.670536	0.98527	BaP	3h	AhR+/+	none	5	5	0	0
ENSMUSG00000007617.18	Homer1	372.064	0.0263708	0.116596	0.226172	0.821068	0.994611	BaP	3h	AhR+/+	none	2	2	0	0
ENSMUSG00000007646.13	Rad51c	27.0761	-0.525856	0.522452	-1.00652	0.314168	0.94874	BaP	3h	AhR+/+	none	9	8	0	1
ENSMUSG00000007655.16	Cav1	11644.4	0.0225251	0.106653	0.211199	0.832732	0.994611	BaP	3h	AhR+/+	none	3	3	0	0
ENSMUSG00000007656.13	Arpp19	947.065	-0.0713828	0.0593475	-1.20279	0.229056	0.927408	BaP	3h	AhR+/+	none	1	1	0	0
ENSMUSG00000007659.18	Bcl2l1	1953.94	0.0861507	0.0761553	1.13125	0.25795	0.936783	BaP	3h	AhR+/+	none	2	2	0	0
ENSMUSG00000007670.10	Khsrp	1522.74	0.0187806	0.0641025	0.292978	0.769539	0.993869	BaP	3h	AhR+/+	none	1	1	0	0
ENSMUSG00000007682.6	Dio2	45.0928	0.469183	0.36658	1.2799	0.200582	0.914753	BaP	3h	AhR+/+	none	2	2	0	0
ENSMUSG00000007721.6	Ccdc124	720.848	0.165105	0.10727	1.53916	0.123766	0.883677	BaP	3h	AhR+/+	none	3	3	0	0
ENSMUSG00000007739.10	Cct4	4542.32	-0.0911403	0.0662071	-1.37659	0.168638	0.905708	BaP	3h	AhR+/+	none	3	3	0	0
ENSMUSG00000007777.9	0610009B22Rik	229.692	-0.00339695	0.139804	-0.024298	0.980615	0.999416	BaP	3h	AhR+/+	none	2	2	0	0
ENSMUSG00000007783.10	Cpt1c	4.37032	0.389682	0.893219	0.436267	0.662643	NA	BaP	3h	AhR+/+	none	7	6	0	1
ENSMUSG00000007812.16	Zfp655	968.436	-0.12734	0.0909793	-1.39967	0.161614	0.904945	BaP	3h	AhR+/+	none	1	1	0	0
ENSMUSG00000007815.13	Rhoa	13789.8	-0.00696992	0.0419137	-0.166292	0.867927	0.994611	BaP	3h	AhR+/+	none	1	1	0	0
ENSMUSG00000007817.15	Zmiz1	5581.56	0.100951	0.0899243	1.12262	0.261599	0.937633	BaP	3h	AhR+/+	none	5	5	0	0
ENSMUSG00000007827.10	Ankrd26	80.7662	-0.377614	0.232278	-1.6257	0.104013	0.875272	BaP	3h	AhR+/+	none	9	7	2	0
ENSMUSG00000007833.15	Aldh16a1	834.854	0.0400558	0.0804922	0.497635	0.618741	0.980978	BaP	3h	AhR+/+	none	7	7	0	0
ENSMUSG00000007836.6	Hnrnpa0	1011.27	-0.0235536	0.118009	-0.199591	0.8418	0.994611	BaP	3h	AhR+/+	none	3	3	0	0
ENSMUSG00000007837.11	Prrg2	385.055	0.199591	0.108018	1.84777	0.0646357	0.859289	BaP	3h	AhR+/+	none	2	1	0	1
ENSMUSG00000007850.16	Hnrnph1	2393.09	0.032939	0.0897264	0.367105	0.713541	0.991381	BaP	3h	AhR+/+	none	4	4	0	0
ENSMUSG00000007867.9	Ift43	166.367	0.0212662	0.126035	0.168733	0.866006	0.994611	BaP	3h	AhR+/+	none	3	2	1	0
ENSMUSG00000007872.3	Id3	304.61	-0.0726669	0.138391	-0.525084	0.599525	0.979877	BaP	3h	AhR+/+	none	2	2	0	0
ENSMUSG00000007880.16	Arid1a	3540.06	0.0529245	0.0661034	0.800632	0.423345	0.965344	BaP	3h	AhR+/+	none	4	4	0	0
ENSMUSG00000007891.16	Ctsd	150802	0.056995	0.042187	1.35101	0.176693	0.907522	BaP	3h	AhR+/+	none	1	0	0	1
ENSMUSG00000007892.8	Rplp1	10463	0.139902	0.0907322	1.54193	0.123092	0.883677	BaP	3h	AhR+/+	none	3	3	0	0
ENSMUSG00000007950.9	Abhd8	138.837	0.137845	0.198134	0.695715	0.486607	0.975499	BaP	3h	AhR+/+	none	6	6	0	0
ENSMUSG00000007987.12	Ift22	923.368	0.0724081	0.0721557	1.0035	0.31562	0.94874	BaP	3h	AhR+/+	none	4	4	0	0
ENSMUSG00000008035.12	Mid1ip1	898.954	0.0706963	0.0785401	0.90013	0.368051	0.954073	BaP	3h	AhR+/+	none	4	4	0	0
ENSMUSG00000008036.11	Ap2s1	3056.62	0.132368	0.0775882	1.70604	0.0880015	0.8658	BaP	3h	AhR+/+	none	6	6	0	0
ENSMUSG00000008090.14	Fgfrl1	27.929	0.0625617	0.267666	0.23373	0.815194	0.994611	BaP	3h	AhR+/+	none	1	1	0	0
ENSMUSG00000008129.14	4930432K21Rik	4.93063	1.80426	1.19365	1.51155	0.130649	NA	BaP	3h	AhR+/+	none	5	5	0	0
ENSMUSG00000008140.17	Emc10	1323.95	0.109371	0.0903313	1.21078	0.225981	0.927408	BaP	3h	AhR+/+	none	4	2	2	0
ENSMUSG00000008167.14	Fbxw9	208.564	-0.0410268	0.126596	-0.324077	0.74588	0.993851	BaP	3h	AhR+/+	none	5	5	0	0
ENSMUSG00000008193.13	Spib	3.67713	1.54909	0.874264	1.77188	0.0764138	NA	BaP	3h	AhR+/+	none	2	2	0	0
ENSMUSG00000008200.14	Fnbp4	2048.55	-0.0947762	0.072005	-1.31624	0.188092	0.909077	BaP	3h	AhR+/+	none	3	3	0	0
ENSMUSG00000008206.16	Cers4	14.0264	0.994091	0.533833	1.86218	0.0625784	0.859289	BaP	3h	AhR+/+	none	1	0	1	0
ENSMUSG00000008226.14	Scrn3	174.697	0.0871213	0.144716	0.602015	0.547164	0.975499	BaP	3h	AhR+/+	none	2	2	0	0
ENSMUSG00000008301.11	Phax	650.156	-0.0634521	0.0953974	-0.665134	0.505965	0.975499	BaP	3h	AhR+/+	none	4	4	0	0
ENSMUSG00000008305.18	Tle1	250.463	0.14111	0.133113	1.06008	0.289109	0.944834	BaP	3h	AhR+/+	none	6	6	0	0
ENSMUSG00000008307.11	1700109H08Rik	18.2998	0.0214933	0.352196	0.0610264	0.951338	0.997598	BaP	3h	AhR+/+	none	1	0	1	0
ENSMUSG00000008318.10	Relt	63.2423	-0.18277	0.482869	-0.378508	0.705053	0.98953	BaP	3h	AhR+/+	none	6	6	0	0
ENSMUSG00000008333.12	Snrpb2	1135.45	-0.06911	0.0832245	-0.830404	0.40631	0.960089	BaP	3h	AhR+/+	none	1	1	0	0
ENSMUSG00000008348.9	Ubc	10539.8	0.0392113	0.0735219	0.533328	0.593806	0.978726	BaP	3h	AhR+/+	none	1	1	0	0
ENSMUSG00000008373.16	Prpf31	1636.96	0.00608129	0.0648133	0.0938277	0.925246	0.996448	BaP	3h	AhR+/+	none	2	1	1	0
ENSMUSG00000008384.8	Sertad1	1198.43	0.0732211	0.0763474	0.959051	0.337533	0.952405	BaP	3h	AhR+/+	none	5	3	2	0
ENSMUSG00000008393.9	Carhsp1	1569.64	-0.0450129	0.0648038	-0.694603	0.487304	0.975499	BaP	3h	AhR+/+	none	9	6	2	1
ENSMUSG00000008398.15	Elk3	1609.47	-0.0160702	0.0674077	-0.238404	0.811568	0.994611	BaP	3h	AhR+/+	none	6	3	3	0
ENSMUSG00000008429.8	Herpud2	1189.88	0.00610188	0.0815352	0.0748374	0.940344	0.996494	BaP	3h	AhR+/+	none	0	0	0	0
ENSMUSG00000008435.15	Rdh13	586.439	0.16654	0.0868803	1.91689	0.0552521	0.846055	BaP	3h	AhR+/+	none	1	1	0	0
ENSMUSG00000008450.8	Nutf2	440.113	-0.0997905	0.0980926	-1.01731	0.309006	0.947792	BaP	3h	AhR+/+	none	4	4	0	0
ENSMUSG00000008475.13	Arpc5	12956.1	-0.0692561	0.0430759	-1.60777	0.107886	0.877626	BaP	3h	AhR+/+	none	6	6	0	0
ENSMUSG00000008496.19	Pou2f2	1622.49	0.0454252	0.0848261	0.53551	0.592297	0.978168	BaP	3h	AhR+/+	none	3	3	0	0
ENSMUSG00000008540.11	Mgst1	1821.88	-0.0688277	0.0690705	-0.996485	0.319014	0.950603	BaP	3h	AhR+/+	none	1	1	0	0
ENSMUSG00000008604.11	Ubqln4	1036.92	-0.0260067	0.0614477	-0.423233	0.672125	0.985387	BaP	3h	AhR+/+	none	4	2	2	0
ENSMUSG00000008658.16	Rbfox1	2.56496	0.510973	1.19682	0.426943	0.669421	NA	BaP	3h	AhR+/+	none	0	0	0	0
ENSMUSG00000008668.15	Rps18	7866.59	-0.00504274	0.0575432	-0.0876339	0.930168	0.996448	BaP	3h	AhR+/+	none	2	2	0	0
ENSMUSG00000008682.13	Rpl10	14017.3	0.0155904	0.0566744	0.275088	0.783249	0.994611	BaP	3h	AhR+/+	none	3	3	0	0
ENSMUSG00000008683.16	Rps15a	7353.48	0.016466	0.0619035	0.265995	0.790243	0.994611	BaP	3h	AhR+/+	none	1	1	0	0
ENSMUSG00000008690.15	Ncaph2	1896.58	0.0568041	0.0646131	0.879143	0.379324	0.954073	BaP	3h	AhR+/+	none	2	2	0	0
ENSMUSG00000008730.17	Hipk1	4631.27	-0.018864	0.0709487	-0.265882	0.79033	0.994611	BaP	3h	AhR+/+	none	1	1	0	0
ENSMUSG00000008734.9	Gprc5b	281.019	-0.00100625	0.178892	-0.00562493	0.995512	0.999534	BaP	3h	AhR+/+	none	1	1	0	0
ENSMUSG00000008763.16	Man1a2	1318.47	0.00807337	0.0748505	0.10786	0.914107	0.996448	BaP	3h	AhR+/+	none	5	5	0	0
ENSMUSG00000008822.15	Acyp1	79.7543	-0.105635	0.168441	-0.627133	0.530572	0.975499	BaP	3h	AhR+/+	none	4	4	0	0
ENSMUSG00000008855.17	Hdac5	1155.57	0.138524	0.121814	1.13718	0.255462	0.935147	BaP	3h	AhR+/+	none	3	3	0	0
ENSMUSG00000008859.8	Rala	1890.22	-0.0359052	0.0788449	-0.45539	0.648828	0.983708	BaP	3h	AhR+/+	none	0	0	0	0
ENSMUSG00000008892.12	Vdac3	2972.32	-0.0850299	0.0665292	-1.27808	0.20122	0.914753	BaP	3h	AhR+/+	none	1	1	0	0
ENSMUSG00000008958.14	Vps72	974.265	0.0760536	0.0902223	0.842959	0.399252	0.95666	BaP	3h	AhR+/+	none	2	2	0	0
ENSMUSG00000008976.16	Gabpa	1125.54	0.0191037	0.0762931	0.250399	0.802279	0.994611	BaP	3h	AhR+/+	none	1	1	0	0
ENSMUSG00000009013.5	Dynll1	2295.53	-0.00963437	0.0650114	-0.148195	0.882189	0.994611	BaP	3h	AhR+/+	none	8	6	2	0
ENSMUSG00000009030.14	Pdcl	615.37	0.10131	0.0935089	1.08343	0.278619	0.943629	BaP	3h	AhR+/+	none	4	2	2	0
ENSMUSG00000009035.15	Tmem184b	4333.4	0.100586	0.050633	1.98657	0.0469704	0.835821	BaP	3h	AhR+/+	none	2	2	0	0
ENSMUSG00000009073.16	Nf2	1540.49	-0.0369054	0.0496484	-0.743335	0.457279	0.970499	BaP	3h	AhR+/+	none	2	0	2	0
ENSMUSG00000009076.10	Zmat5	331.386	0.17187	0.116772	1.47185	0.141061	0.889406	BaP	3h	AhR+/+	none	0	0	0	0
ENSMUSG00000009079.16	Ewsr1	4722.93	0.0452753	0.0512407	0.883581	0.376923	0.954073	BaP	3h	AhR+/+	none	6	6	0	0
ENSMUSG00000009090.17	Ap1b1	2269.84	0.0685743	0.0606955	1.12981	0.258557	0.93708	BaP	3h	AhR+/+	none	3	1	2	0
ENSMUSG00000009093.7	Gstt4	26.1789	-0.337248	0.782056	-0.431233	0.666299	0.984947	BaP	3h	AhR+/+	none	0	0	0	0
ENSMUSG00000009112.4	Bcl2l13	924.942	0.0644419	0.0730755	0.881853	0.377856	0.954073	BaP	3h	AhR+/+	none	4	4	0	0
ENSMUSG00000009145.6	Dqx1	45.1662	0.907079	0.35402	2.56223	0.0104003	0.666532	BaP	3h	AhR+/+	none	1	1	0	0
ENSMUSG00000009185.2	Ccl8	100.627	0.239888	0.176749	1.35722	0.174712	0.907522	BaP	3h	AhR+/+	none	0	0	0	0
ENSMUSG00000009207.15	Lnpk	509.718	0.0933845	0.106802	0.874369	0.381917	0.954073	BaP	3h	AhR+/+	none	0	0	0	0
ENSMUSG00000009248.6	Ascl2	1.41912	0.959833	1.75338	0.54742	0.58409	NA	BaP	3h	AhR+/+	none	4	4	0	0
ENSMUSG00000009291.13	Pttg1ip	2574.75	-0.0356477	0.0522495	-0.68226	0.495074	0.975499	BaP	3h	AhR+/+	none	5	5	0	0
ENSMUSG00000009292.18	Trpm2	164.401	0.14889	0.177001	0.841186	0.400244	0.957715	BaP	3h	AhR+/+	none	5	5	0	0
ENSMUSG00000009293.17	Ube2g2	1510.09	0.108405	0.0694739	1.56037	0.118672	0.883677	BaP	3h	AhR+/+	none	1	1	0	0
ENSMUSG00000009376.15	Met	3434.85	0.0171207	0.104235	0.164251	0.869534	0.994611	BaP	3h	AhR+/+	none	7	7	0	0
ENSMUSG00000009406.13	Elk1	455.192	0.0975272	0.0967765	1.00776	0.313571	0.94874	BaP	3h	AhR+/+	none	1	1	0	0
ENSMUSG00000009418.16	Nav1	1077.49	-0.0125498	0.0949613	-0.132157	0.89486	0.995576	BaP	3h	AhR+/+	none	0	0	0	0
ENSMUSG00000009470.17	Tnpo1	2514.78	-0.00464275	0.09368	-0.0495597	0.960473	0.99864	BaP	3h	AhR+/+	none	5	5	0	0
ENSMUSG00000009535.13	Rnmt	840.4	-0.0375309	0.0822518	-0.456293	0.648179	0.983708	BaP	3h	AhR+/+	none	4	4	0	0
ENSMUSG00000009545.14	Kcnq1	2.0293	0.887632	1.56621	0.566739	0.570892	NA	BaP	3h	AhR+/+	none	0	0	0	0
ENSMUSG00000009549.14	Srp14	1565	-0.0274179	0.063319	-0.433013	0.665006	0.984947	BaP	3h	AhR+/+	none	0	0	0	0
ENSMUSG00000009555.16	Cdk9	2045.11	0.0761856	0.0548149	1.38987	0.164568	0.905708	BaP	3h	AhR+/+	none	5	4	1	0
ENSMUSG00000009563.16	Tor2a	641.252	0.159327	0.0769326	2.071	0.0383589	0.827477	BaP	3h	AhR+/+	none	5	5	0	0
ENSMUSG00000009566.12	Fpgs	101.19	0.0439234	0.215358	0.203955	0.838388	0.994611	BaP	3h	AhR+/+	none	2	2	0	0
ENSMUSG00000009569.14	Mrtfb	825.589	0.130573	0.133874	0.975341	0.329391	0.952405	BaP	3h	AhR+/+	none	0	0	0	0
ENSMUSG00000009575.14	Cbx5	760.076	0.0111441	0.102194	0.109048	0.913164	0.996448	BaP	3h	AhR+/+	none	5	5	0	0
ENSMUSG00000009585.18	Apobec3	3260.84	0.00374359	0.0779245	0.0480412	0.961683	0.99864	BaP	3h	AhR+/+	none	2	2	0	0
ENSMUSG00000009621.18	Vav2	810.339	0.00219789	0.107048	0.0205319	0.983619	0.999416	BaP	3h	AhR+/+	none	1	1	0	0
ENSMUSG00000009630.10	Ppp2cb	1154.25	-0.00434586	0.0562542	-0.0772539	0.938422	0.996448	BaP	3h	AhR+/+	none	1	1	0	0
ENSMUSG00000009633.3	G0s2	5.32125	0.0759282	0.568772	0.133495	0.893802	NA	BaP	3h	AhR+/+	none	3	3	0	0
ENSMUSG00000009640.11	Dmap1	300.586	0.294857	0.0936176	3.14958	0.00163503	0.24136	BaP	3h	AhR+/+	none	4	2	2	0
ENSMUSG00000009647.13	Mcu	253.262	0.0167198	0.108022	0.154781	0.876994	0.994611	BaP	3h	AhR+/+	none	4	1	3	0
ENSMUSG00000009654.4	Oit3	292.36	0.0903911	0.140229	0.644599	0.519187	0.975499	BaP	3h	AhR+/+	none	2	2	0	0
ENSMUSG00000009681.10	Bcr	68.5002	0.105659	0.193858	0.545033	0.585731	0.978168	BaP	3h	AhR+/+	none	3	3	0	0
ENSMUSG00000009687.14	Fxyd5	12626.5	0.0192398	0.0538762	0.35711	0.721009	0.992263	BaP	3h	AhR+/+	none	1	0	0	1
ENSMUSG00000009731.4	Kcnd1	3.7836	0.136365	0.939084	0.145211	0.884544	NA	BaP	3h	AhR+/+	none	3	2	1	0
ENSMUSG00000009733.9	Tfcp2	143.257	0.0736049	0.231032	0.318591	0.750036	0.993851	BaP	3h	AhR+/+	none	2	2	0	0
ENSMUSG00000009739.17	Pou6f1	238.727	0.140646	0.13869	1.0141	0.310534	0.948129	BaP	3h	AhR+/+	none	5	5	0	0
ENSMUSG00000009741.15	Ubp1	1312.32	0.0270849	0.0674665	0.401457	0.688084	0.98762	BaP	3h	AhR+/+	none	2	2	0	0
ENSMUSG00000009772.15	Nuak2	573.835	0.0785402	0.0800018	0.981731	0.326233	0.952405	BaP	3h	AhR+/+	none	3	3	0	0
ENSMUSG00000009828.15	Ick	141.646	-0.0256636	0.172275	-0.148969	0.881578	0.994611	BaP	3h	AhR+/+	none	2	2	0	0
ENSMUSG00000009863.14	Sdhb	3028.89	0.0682661	0.0555697	1.22848	0.219268	0.927408	BaP	3h	AhR+/+	none	3	3	0	0
ENSMUSG00000009894.15	Snap47	530.303	0.0155867	0.0924409	0.168612	0.866102	0.994611	BaP	3h	AhR+/+	none	2	2	0	0
ENSMUSG00000009905.5	Kdsr	137.52	-0.0329337	0.197306	-0.166917	0.867435	0.994611	BaP	3h	AhR+/+	none	2	2	0	0
ENSMUSG00000009907.17	Vps4b	4136.15	-0.0706339	0.0746653	-0.946007	0.344145	0.952405	BaP	3h	AhR+/+	none	1	1	0	0
ENSMUSG00000009927.9	Rps25	8636.5	0.0192113	0.0562473	0.341551	0.732689	0.992804	BaP	3h	AhR+/+	none	6	6	0	0
ENSMUSG00000009941.10	Nxf2	3.61594	0.186971	1.02837	0.181813	0.855729	NA	BaP	3h	AhR+/+	none	2	2	0	0
ENSMUSG00000009995.17	Taz	819.763	-0.0242055	0.0758195	-0.319252	0.749536	0.993851	BaP	3h	AhR+/+	none	3	3	0	0
ENSMUSG00000010021.13	Kif19a	15.6551	-0.444483	0.459084	-0.968195	0.332947	0.952405	BaP	3h	AhR+/+	none	2	2	0	0
ENSMUSG00000010025.19	Aldh3a2	1573.83	0.0247659	0.0643333	0.384963	0.700265	0.988733	BaP	3h	AhR+/+	none	2	2	0	0
ENSMUSG00000010045.2	Tmem115	741.649	0.0212984	0.0957823	0.222362	0.824032	0.994611	BaP	3h	AhR+/+	none	2	2	0	0
ENSMUSG00000010047.12	Hyal2	266.36	0.0414761	0.156558	0.264926	0.791067	0.994611	BaP	3h	AhR+/+	none	0	0	0	0
ENSMUSG00000010048.10	Ifrd2	197.679	0.209381	0.129725	1.61404	0.106518	0.877626	BaP	3h	AhR+/+	none	2	2	0	0
ENSMUSG00000010051.15	Hyal1	54.3385	-0.250323	0.318108	-0.786912	0.431334	0.966177	BaP	3h	AhR+/+	none	3	2	1	0
ENSMUSG00000010054.4	Tusc2	406.604	-0.126544	0.113267	-1.11722	0.263902	0.937633	BaP	3h	AhR+/+	none	4	4	0	0
ENSMUSG00000010057.8	Nprl2	185.274	0.0858433	0.164144	0.522975	0.600992	0.980222	BaP	3h	AhR+/+	none	8	8	0	0
ENSMUSG00000010067.13	Rassf1	1252.2	0.0127565	0.0837708	0.152279	0.878967	0.994611	BaP	3h	AhR+/+	none	1	1	0	0
ENSMUSG00000010095.13	Slc3a2	15539.5	0.116516	0.0777722	1.49817	0.134089	0.886145	BaP	3h	AhR+/+	none	3	3	0	0
ENSMUSG00000010097.15	Nxf1	2006.42	-0.03496	0.0868759	-0.402413	0.68738	0.98762	BaP	3h	AhR+/+	none	2	2	0	0
ENSMUSG00000010110.17	Stx5a	1265.47	0.00996773	0.0720102	0.138421	0.889908	0.995576	BaP	3h	AhR+/+	none	0	0	0	0
ENSMUSG00000010142.12	Tnfrsf13b	674.257	-0.0370541	0.0718292	-0.515864	0.60595	0.980978	BaP	3h	AhR+/+	none	2	2	0	0
ENSMUSG00000010277.7	2610507B11Rik	6921.6	-0.0280612	0.0650809	-0.431174	0.666342	0.984947	BaP	3h	AhR+/+	none	12	8	4	0
ENSMUSG00000010290.7	AI597479	354.105	-0.0521298	0.119743	-0.435346	0.663312	0.984947	BaP	3h	AhR+/+	none	2	2	0	0
ENSMUSG00000010307.7	Tmem86a	872.221	-0.00507026	0.172163	-0.0294503	0.976505	0.999187	BaP	3h	AhR+/+	none	9	9	0	0
ENSMUSG00000010342.16	Tex14	9.61423	1.23562	0.658247	1.87714	0.0604984	0.859289	BaP	3h	AhR+/+	none	10	8	2	0
ENSMUSG00000010358.13	Ifi35	3989.55	0.0946869	0.0604721	1.56579	0.117397	0.882357	BaP	3h	AhR+/+	none	0	0	0	0
ENSMUSG00000010362.9	Rdm1	78.4579	0.0752004	0.195999	0.383677	0.701218	0.988733	BaP	3h	AhR+/+	none	4	4	0	0
ENSMUSG00000010376.15	Nedd8	1825.68	-0.027151	0.0624796	-0.434558	0.663883	0.984947	BaP	3h	AhR+/+	none	3	3	0	0
ENSMUSG00000010392.8	Gosr1	1561.54	-0.0425263	0.0466097	-0.912391	0.361563	0.95376	BaP	3h	AhR+/+	none	3	3	0	0
ENSMUSG00000010406.12	Mrpl52	1029.46	0.0466042	0.112153	0.41554	0.677747	0.985887	BaP	3h	AhR+/+	none	4	4	0	0
ENSMUSG00000010453.12	Kansl3	1327.06	-0.0221593	0.0664515	-0.333466	0.738783	0.993751	BaP	3h	AhR+/+	none	0	0	0	0
ENSMUSG00000010461.15	Eya4	67.7677	-0.611756	0.283927	-2.15462	0.0311912	0.817213	BaP	3h	AhR+/+	none	5	5	0	0
ENSMUSG00000010517.7	Faf1	1142.6	-0.0545383	0.0912861	-0.597444	0.550211	0.975499	BaP	3h	AhR+/+	none	0	0	0	0
ENSMUSG00000010538.14	Tsacc	13.0989	-0.0316004	0.431957	-0.0731564	0.941682	0.996534	BaP	3h	AhR+/+	none	5	4	1	0
ENSMUSG00000010554.14	Mettl16	450.763	-0.06399	0.0950445	-0.673264	0.500779	0.975499	BaP	3h	AhR+/+	none	4	4	0	0
ENSMUSG00000010607.8	Pigyl	116.048	0.631271	0.243628	2.59113	0.00956616	0.647031	BaP	3h	AhR+/+	none	4	4	0	0
ENSMUSG00000010608.15	Rbm25	1792.24	-0.195768	0.0784545	-2.4953	0.0125849	0.69469	BaP	3h	AhR+/+	none	0	0	0	0
ENSMUSG00000010609.15	Psen2	2890.68	0.105489	0.0711379	1.48288	0.138105	0.889406	BaP	3h	AhR+/+	none	6	6	0	0
ENSMUSG00000010651.4	Acaa1b	14.3061	0.0865805	0.404802	0.213884	0.830638	0.994611	BaP	3h	AhR+/+	none	2	1	1	0
ENSMUSG00000010660.3	Plcd1	69.7613	0.0132935	0.159088	0.0835607	0.933406	0.996448	BaP	3h	AhR+/+	none	5	5	0	0
ENSMUSG00000010663.5	Fads1	1345.03	-0.089801	0.0817465	-1.09853	0.271973	0.940829	BaP	3h	AhR+/+	none	2	2	0	0
ENSMUSG00000010721.15	Lmbr1	64.9165	-0.136177	0.218412	-0.623486	0.532965	0.975499	BaP	3h	AhR+/+	none	4	4	0	0
ENSMUSG00000010751.15	Tnfrsf22	77.459	-0.27201	0.241496	-1.12635	0.260016	0.937627	BaP	3h	AhR+/+	none	5	5	0	0
ENSMUSG00000010755.17	Cars	1540.73	0.135373	0.0734287	1.8436	0.0652416	0.859289	BaP	3h	AhR+/+	none	2	2	0	0
ENSMUSG00000010911.12	Apip	442.302	-0.111085	0.0949525	-1.16991	0.242039	0.929975	BaP	3h	AhR+/+	none	2	2	0	0
ENSMUSG00000010914.10	Pdhx	438.801	-0.138671	0.0800482	-1.73235	0.0832113	0.865024	BaP	3h	AhR+/+	none	2	2	0	0
ENSMUSG00000010936.11	Vac14	1710.13	0.122512	0.0609964	2.00851	0.0445896	0.835821	BaP	3h	AhR+/+	none	7	7	0	0
ENSMUSG00000011008.13	Mcoln2	2348.32	0.0670699	0.0689692	0.972461	0.330821	0.952405	BaP	3h	AhR+/+	none	1	1	0	0
ENSMUSG00000011096.17	Akt1s1	426.585	0.235205	0.163878	1.43525	0.151217	0.900648	BaP	3h	AhR+/+	none	5	5	0	0
ENSMUSG00000011114.18	Tbrg1	1751.6	-0.0317049	0.059713	-0.530955	0.59545	0.979032	BaP	3h	AhR+/+	none	1	1	0	0
ENSMUSG00000011148.14	Adssl1	2181.52	-0.0329519	0.111241	-0.29622	0.767062	0.993869	BaP	3h	AhR+/+	none	4	4	0	0
ENSMUSG00000011158.8	Brf1	480.614	-0.00391416	0.102379	-0.0382321	0.969503	0.99864	BaP	3h	AhR+/+	none	1	1	0	0
ENSMUSG00000011171.11	Vipr2	3.78073	-0.209211	0.838228	-0.249587	0.802907	NA	BaP	3h	AhR+/+	none	2	1	1	0
ENSMUSG00000011179.8	Odc1	3277.6	-0.0686838	0.0507849	-1.35244	0.176233	0.907522	BaP	3h	AhR+/+	none	5	5	0	0
ENSMUSG00000011254.16	Thg1l	171.681	0.0137123	0.128779	0.106479	0.915202	0.996448	BaP	3h	AhR+/+	none	1	1	0	0
ENSMUSG00000011256.16	Adam19	32.4383	0.557377	0.408169	1.36555	0.172079	0.907522	BaP	3h	AhR+/+	none	3	3	0	0
ENSMUSG00000011257.19	Pabpc4	789.92	-0.0110283	0.06656	-0.16569	0.868401	0.994611	BaP	3h	AhR+/+	none	1	1	0	0
ENSMUSG00000011267.8	Zfp296	9.33206	0.468349	0.462819	1.01195	0.311563	0.948602	BaP	3h	AhR+/+	none	4	3	0	1
ENSMUSG00000011306.7	Sugp1	838.069	-0.00427701	0.0948318	-0.0451011	0.964027	0.99864	BaP	3h	AhR+/+	none	1	1	0	0
ENSMUSG00000011382.8	Dhdh	350.359	-0.256752	0.118638	-2.16415	0.0304526	0.809203	BaP	3h	AhR+/+	none	3	3	0	0
ENSMUSG00000011427.16	Zfp790	259.224	0.0924857	0.125287	0.738192	0.460398	0.971308	BaP	3h	AhR+/+	none	1	1	0	0
ENSMUSG00000011658.16	Fuz	154.431	0.124363	0.146093	0.851263	0.394623	0.954073	BaP	3h	AhR+/+	none	6	6	0	0
ENSMUSG00000011751.16	Sptbn4	3.1599	-1.4849	1.30919	-1.13421	0.256706	NA	BaP	3h	AhR+/+	none	5	5	0	0
ENSMUSG00000011752.7	Pgam1	5439.27	0.0749664	0.0535141	1.40087	0.161253	0.904945	BaP	3h	AhR+/+	none	4	4	0	0
ENSMUSG00000011831.16	Evi5	769.607	-0.082181	0.105604	-0.778201	0.43645	0.967615	BaP	3h	AhR+/+	none	1	1	0	0
ENSMUSG00000011832.15	Evi5l	215.18	0.0935661	0.137066	0.682635	0.494837	0.975499	BaP	3h	AhR+/+	none	2	2	0	0
ENSMUSG00000011837.4	Snapc2	378.51	-0.0168394	0.124401	-0.135364	0.892324	0.995576	BaP	3h	AhR+/+	none	4	4	0	0
ENSMUSG00000011877.13	Git1	1359.6	0.0725348	0.0891294	0.813814	0.415751	0.962226	BaP	3h	AhR+/+	none	6	4	2	0
ENSMUSG00000011884.13	Gltp	3453.8	0.0081691	0.0544141	0.150128	0.880663	0.994611	BaP	3h	AhR+/+	none	3	3	0	0
ENSMUSG00000011958.17	Bnip2	3826.91	-0.0542488	0.042451	-1.27792	0.201278	0.914753	BaP	3h	AhR+/+	none	2	2	0	0
ENSMUSG00000011960.12	Ccnt1	1073.38	-0.0540954	0.0939243	-0.575947	0.564651	0.975499	BaP	3h	AhR+/+	none	0	0	0	0
ENSMUSG00000012017.4	Scarf2	15.2123	0.32999	0.544142	0.60644	0.544223	0.975499	BaP	3h	AhR+/+	none	2	2	0	0
ENSMUSG00000012076.8	Brms1l	229.997	0.0775827	0.132411	0.585922	0.557928	0.975499	BaP	3h	AhR+/+	none	3	3	0	0
ENSMUSG00000012114.17	Med15	2966.51	0.119305	0.063321	1.88413	0.0595469	0.858601	BaP	3h	AhR+/+	none	15	5	10	0
ENSMUSG00000012117.13	Dhdds	1280.72	0.136563	0.0614353	2.22288	0.0262241	0.787515	BaP	3h	AhR+/+	none	4	4	0	0
ENSMUSG00000012126.16	Ubxn11	53.1626	0.110924	0.304493	0.36429	0.715641	0.991534	BaP	3h	AhR+/+	none	4	0	4	0
ENSMUSG00000012296.16	Tjap1	539.902	0.172533	0.10271	1.67981	0.092994	0.868174	BaP	3h	AhR+/+	none	1	1	0	0
ENSMUSG00000012405.16	Rpl15	4976.62	0.055007	0.0479148	1.14802	0.250962	0.933139	BaP	3h	AhR+/+	none	6	6	0	0
ENSMUSG00000012422.14	Tmem167	1363.99	-0.0441995	0.0936979	-0.471723	0.637124	0.983507	BaP	3h	AhR+/+	none	1	1	0	0
ENSMUSG00000012428.9	Steap4	7.28058	-0.158994	0.454213	-0.350043	0.726307	NA	BaP	3h	AhR+/+	none	0	0	0	0
ENSMUSG00000012429.9	Mplkip	172.058	-0.130046	0.158025	-0.822945	0.410539	0.962226	BaP	3h	AhR+/+	none	6	4	2	0
ENSMUSG00000012443.4	Kif11	493.618	-0.277761	0.127907	-2.17159	0.0298866	0.804611	BaP	3h	AhR+/+	none	2	2	0	0
ENSMUSG00000012483.4	Rpa3	92.112	0.0592143	0.18478	0.320458	0.748621	0.993851	BaP	3h	AhR+/+	none	2	2	0	0
ENSMUSG00000012519.14	Mlkl	2181.88	0.0267821	0.0798095	0.335575	0.737191	0.993751	BaP	3h	AhR+/+	none	2	2	0	0
ENSMUSG00000012535.14	Tnpo3	2252.49	-0.00482	0.050545	-0.0953605	0.924028	0.996448	BaP	3h	AhR+/+	none	6	6	0	0
ENSMUSG00000012609.19	Ttll5	149.197	-0.0897752	0.1523	-0.589462	0.555551	0.975499	BaP	3h	AhR+/+	none	0	0	0	0
ENSMUSG00000012640.16	Zfp715	455.962	-0.0692239	0.117734	-0.587967	0.556554	0.975499	BaP	3h	AhR+/+	none	3	3	0	0
ENSMUSG00000012848.15	Rps5	8011.82	0.08671	0.0659724	1.31434	0.188732	0.909381	BaP	3h	AhR+/+	none	6	6	0	0
ENSMUSG00000013076.17	Amotl1	78.9346	0.201841	0.188195	1.07251	0.283493	0.944359	BaP	3h	AhR+/+	none	0	0	0	0
ENSMUSG00000013089.15	Etv5	444.218	0.00163081	0.154199	0.010576	0.991562	0.999466	BaP	3h	AhR+/+	none	2	2	0	0
ENSMUSG00000013150.15	Gfod2	24.976	-0.364304	0.324859	-1.12142	0.262108	0.937633	BaP	3h	AhR+/+	none	2	1	1	0
ENSMUSG00000013155.10	Enkd1	63.3719	0.325087	0.316798	1.02616	0.304815	0.947792	BaP	3h	AhR+/+	none	3	3	0	0
ENSMUSG00000013160.7	Atp6v0d1	4426.77	0.0927591	0.045437	2.04149	0.0412023	0.835821	BaP	3h	AhR+/+	none	4	4	0	0
ENSMUSG00000013236.17	Ptprs	647.531	0.228204	0.13296	1.71633	0.0861014	0.8658	BaP	3h	AhR+/+	none	2	2	0	0
ENSMUSG00000013275.9	Slc41a1	256.662	-0.0324929	0.130233	-0.249499	0.802975	0.994611	BaP	3h	AhR+/+	none	2	2	0	0
ENSMUSG00000013367.5	Iglon5	7.76479	0.677767	0.419622	1.61519	0.106271	0.877626	BaP	3h	AhR+/+	none	1	1	0	0
ENSMUSG00000013415.9	Igf2bp1	36.3529	0.255269	0.361565	0.706012	0.480181	0.975499	BaP	3h	AhR+/+	none	3	3	0	0
ENSMUSG00000013418.8	B4galnt2	27.5122	0.20798	0.628813	0.33075	0.740834	0.993851	BaP	3h	AhR+/+	none	5	5	0	0
ENSMUSG00000013419.7	Zfp651	16.6015	0.055443	0.622407	0.0890784	0.92902	0.996448	BaP	3h	AhR+/+	none	4	4	0	0
ENSMUSG00000013465.19	Nelfb	1275.74	0.0260636	0.0676055	0.385526	0.699848	0.988733	BaP	3h	AhR+/+	none	7	5	2	0
ENSMUSG00000013495.15	Tmem175	500.97	0.0613744	0.0916193	0.669884	0.502932	0.975499	BaP	3h	AhR+/+	none	2	2	0	0
ENSMUSG00000013539.14	Tango2	464.11	0.0322741	0.0951904	0.339048	0.734574	0.993395	BaP	3h	AhR+/+	none	2	1	1	0
ENSMUSG00000013593.12	Ndufs2	2885.52	0.0429474	0.05215	0.823535	0.410204	0.962226	BaP	3h	AhR+/+	none	4	1	3	0
ENSMUSG00000013622.15	Atraid	659.09	-0.0970699	0.0887976	-1.09316	0.274324	0.941343	BaP	3h	AhR+/+	none	3	3	0	0
ENSMUSG00000013629.16	Cad	418.157	0.20052	0.0941752	2.12922	0.0332357	0.827477	BaP	3h	AhR+/+	none	5	5	0	0
ENSMUSG00000013646.17	Sh3bp5l	324.349	-0.000845431	0.129765	-0.00651507	0.994802	0.999534	BaP	3h	AhR+/+	none	4	4	0	0
ENSMUSG00000013662.6	Atad1	2605.94	-0.056507	0.0881369	-0.641128	0.52144	0.975499	BaP	3h	AhR+/+	none	2	1	1	0
ENSMUSG00000013663.7	Pten	1186.19	-0.0503897	0.109766	-0.459067	0.646186	0.983708	BaP	3h	AhR+/+	none	5	5	0	0
ENSMUSG00000013698.12	Pea15a	6705.72	0.0815404	0.0620631	1.31383	0.188903	0.909381	BaP	3h	AhR+/+	none	2	2	0	0
ENSMUSG00000013701.13	Timm23	941.2	0.0324928	0.073648	0.441191	0.659074	0.984601	BaP	3h	AhR+/+	none	1	1	0	0
ENSMUSG00000013707.3	Tnfaip8l2	1176.49	0.139175	0.0862815	1.61303	0.106738	0.877626	BaP	3h	AhR+/+	none	2	2	0	0
ENSMUSG00000013736.16	Trnt1	868.581	-0.0798599	0.0942951	-0.846914	0.397043	0.954073	BaP	3h	AhR+/+	none	1	1	0	0
ENSMUSG00000013787.15	Ehmt2	2864.53	0.0715069	0.0749103	0.954567	0.339797	0.952405	BaP	3h	AhR+/+	none	5	4	1	0
ENSMUSG00000013822.7	Elof1	733.064	0.0613927	0.0789776	0.777343	0.436957	0.967975	BaP	3h	AhR+/+	none	4	4	0	0
ENSMUSG00000013833.15	Med16	558.277	0.093219	0.125206	0.744526	0.456558	0.970386	BaP	3h	AhR+/+	none	3	3	0	0
ENSMUSG00000013846.10	St3gal1	10355.9	0.120045	0.0739949	1.62235	0.104729	0.875272	BaP	3h	AhR+/+	none	1	1	0	0
ENSMUSG00000013858.14	Tmem259	1451.21	0.168883	0.105084	1.60713	0.108026	0.877626	BaP	3h	AhR+/+	none	3	3	0	0
ENSMUSG00000013878.18	Rnf170	247.585	-0.0190285	0.131174	-0.145063	0.884661	0.994611	BaP	3h	AhR+/+	none	2	2	0	0
ENSMUSG00000013973.12	Dedd	1000.68	0.0492259	0.054664	0.900518	0.367845	0.954073	BaP	3h	AhR+/+	none	0	0	0	0
ENSMUSG00000013974.3	Mcemp1	150.922	0.307544	0.219733	1.39962	0.161626	0.904945	BaP	3h	AhR+/+	none	1	1	0	0
ENSMUSG00000013997.10	Nit1	577.642	-0.0384137	0.085809	-0.447665	0.654395	0.984248	BaP	3h	AhR+/+	none	5	5	0	0
ENSMUSG00000014039.18	Prdm15	248.565	-0.0186404	0.110819	-0.168206	0.866421	0.994611	BaP	3h	AhR+/+	none	4	4	0	0
ENSMUSG00000014074.17	Rnf168	425.488	-0.0761522	0.0974699	-0.78129	0.434632	0.967093	BaP	3h	AhR+/+	none	4	4	0	0
ENSMUSG00000014075.15	Tctex1d2	273.461	-0.00383456	0.10312	-0.0371853	0.970337	0.99864	BaP	3h	AhR+/+	none	2	0	2	0
ENSMUSG00000014077.13	Chp1	2217.35	-0.0399103	0.0461407	-0.864969	0.387056	0.954073	BaP	3h	AhR+/+	none	3	3	0	0
ENSMUSG00000014158.12	Trpv4	44.2136	-0.210676	0.32075	-0.656824	0.511294	0.975499	BaP	3h	AhR+/+	none	4	2	2	0
ENSMUSG00000014164.15	Klhl3	17.9929	1.26884	0.71238	1.78114	0.0748904	0.864235	BaP	3h	AhR+/+	none	1	1	0	0
ENSMUSG00000014177.10	Tvp23b	334.542	0.144891	0.115833	1.25086	0.210984	0.918903	BaP	3h	AhR+/+	none	4	4	0	0
ENSMUSG00000014195.15	Dnajc7	2771.57	-0.0483263	0.0843112	-0.57319	0.566516	0.975499	BaP	3h	AhR+/+	none	4	3	1	0
ENSMUSG00000014226.10	Cacybp	1550.79	-0.0263186	0.0988671	-0.266202	0.790084	0.994611	BaP	3h	AhR+/+	none	1	1	0	0
ENSMUSG00000014232.14	Cluap1	80.1919	-0.0254077	0.230426	-0.110264	0.9122	0.996448	BaP	3h	AhR+/+	none	2	2	0	0
ENSMUSG00000014243.5	Zswim7	133.001	-0.0161577	0.143424	-0.112657	0.910302	0.996448	BaP	3h	AhR+/+	none	1	1	0	0
ENSMUSG00000014245.8	Pigl	179.166	0.207666	0.140846	1.47442	0.140367	0.889406	BaP	3h	AhR+/+	none	8	7	1	0
ENSMUSG00000014294.4	Ndufa2	1423.42	0.15032	0.0894464	1.68056	0.0928493	0.868174	BaP	3h	AhR+/+	none	1	1	0	0
ENSMUSG00000014301.13	Pam16	204.062	-0.027666	0.125934	-0.219687	0.826115	0.994611	BaP	3h	AhR+/+	none	9	7	2	0
ENSMUSG00000014303.13	Glis2	2.98806	0.246693	1.27557	0.193398	0.846647	NA	BaP	3h	AhR+/+	none	5	5	0	0
ENSMUSG00000014313.15	Cox6c	1904.22	-0.039289	0.0566455	-0.693593	0.487937	0.975499	BaP	3h	AhR+/+	none	2	2	0	0
ENSMUSG00000014349.7	Ube2z	4615.74	-0.0190455	0.0434791	-0.438037	0.661359	0.984947	BaP	3h	AhR+/+	none	3	3	0	0
ENSMUSG00000014353.14	Tmem87b	1056.62	-0.0408114	0.0799395	-0.510529	0.609681	0.980978	BaP	3h	AhR+/+	none	4	4	0	0
ENSMUSG00000014355.10	Anapc1	2117.53	-0.00860962	0.0640664	-0.134386	0.893098	0.995576	BaP	3h	AhR+/+	none	0	0	0	0
ENSMUSG00000014361.5	Mertk	1099.66	0.087664	0.190079	0.461197	0.644657	0.983569	BaP	3h	AhR+/+	none	0	0	0	0
ENSMUSG00000014402.15	Tsg101	1814.7	-0.149744	0.0599289	-2.49869	0.0124654	0.69469	BaP	3h	AhR+/+	none	2	2	0	0
ENSMUSG00000014418.16	Hps5	717.005	-0.00576292	0.0717244	-0.0803481	0.93596	0.996448	BaP	3h	AhR+/+	none	6	2	4	0
ENSMUSG00000014426.9	Map3k4	350.629	-0.0777708	0.119661	-0.649926	0.51574	0.975499	BaP	3h	AhR+/+	none	2	2	0	0
ENSMUSG00000014444.17	Piezo1	5867.68	0.166822	0.0833589	2.00125	0.0453657	0.835821	BaP	3h	AhR+/+	none	7	5	2	0
ENSMUSG00000014470.4	Rnf166	600.537	0.32654	0.124545	2.62185	0.00874527	0.631624	BaP	3h	AhR+/+	none	4	4	0	0
ENSMUSG00000014496.8	Ankrd28	1030.68	-0.0087985	0.0719516	-0.122284	0.902674	0.99606	BaP	3h	AhR+/+	none	5	5	0	0
ENSMUSG00000014498.9	Ankrd52	2038.67	0.0528807	0.0684665	0.772359	0.439902	0.968059	BaP	3h	AhR+/+	none	6	6	0	0
ENSMUSG00000014503.15	Pkd2l2	6.1334	1.32104	0.93604	1.4113	0.158156	NA	BaP	3h	AhR+/+	none	1	1	0	0
ENSMUSG00000014504.16	Srp19	607.88	-0.013274	0.0791902	-0.167622	0.866881	0.994611	BaP	3h	AhR+/+	none	3	3	0	0
ENSMUSG00000014547.10	Wdfy2	3241.06	-0.0735728	0.0596453	-1.23351	0.217387	0.927408	BaP	3h	AhR+/+	none	6	4	2	0
ENSMUSG00000014550.14	Rbsn	798.029	-0.0202309	0.0696793	-0.290343	0.771554	0.994381	BaP	3h	AhR+/+	none	0	0	0	0
ENSMUSG00000014551.8	Mrps25	349.343	0.0129875	0.101476	0.127986	0.89816	0.995576	BaP	3h	AhR+/+	none	2	1	1	0
ENSMUSG00000014554.13	Dguok	341.063	-0.160335	0.104726	-1.53098	0.125773	0.883677	BaP	3h	AhR+/+	none	5	1	4	0
ENSMUSG00000014592.20	Camta1	57.9971	-0.324538	0.229791	-1.41232	0.157857	0.904945	BaP	3h	AhR+/+	none	8	8	0	0
ENSMUSG00000014599.10	Csf1	4701.53	-0.0151466	0.170172	-0.0890076	0.929076	0.996448	BaP	3h	AhR+/+	none	0	0	0	0
ENSMUSG00000014601.13	Strip1	1412.23	0.0711792	0.056512	1.25954	0.207835	0.914753	BaP	3h	AhR+/+	none	5	5	0	0
ENSMUSG00000014602.15	Kif1a	10.4311	0.0486037	0.544667	0.0892355	0.928895	0.996448	BaP	3h	AhR+/+	none	1	1	0	0
ENSMUSG00000014606.14	Slc25a11	2645.83	-0.03095	0.050569	-0.612034	0.540515	0.975499	BaP	3h	AhR+/+	none	3	0	2	1
ENSMUSG00000014633.15	Cmc2	109.475	0.103215	0.163046	0.633042	0.526707	0.975499	BaP	3h	AhR+/+	none	1	1	0	0
ENSMUSG00000014668.15	Chfr	891.766	-0.00282365	0.061818	-0.0456768	0.963568	0.99864	BaP	3h	AhR+/+	none	1	0	1	0
ENSMUSG00000014686.8	Ceacam16	12.0576	-0.301039	0.528723	-0.56937	0.569105	0.975499	BaP	3h	AhR+/+	none	1	1	0	0
ENSMUSG00000014748.13	Tex261	1634.49	0.00755182	0.0636848	0.118581	0.905607	0.996448	BaP	3h	AhR+/+	none	2	1	1	0
ENSMUSG00000014763.8	Fam120b	743.632	-0.105862	0.0763544	-1.38646	0.165606	0.905708	BaP	3h	AhR+/+	none	3	3	0	0
ENSMUSG00000014767.17	Tbp	353.335	-0.319962	0.103909	-3.07926	0.00207516	0.282231	BaP	3h	AhR+/+	none	1	1	0	0
ENSMUSG00000014769.10	Psmb1	3445.07	0.0183296	0.0592595	0.309311	0.757085	0.993869	BaP	3h	AhR+/+	none	0	0	0	0
ENSMUSG00000014771.13	Pdcd2	344.151	-0.0889738	0.111525	-0.797793	0.424991	0.965385	BaP	3h	AhR+/+	none	2	2	0	0
ENSMUSG00000014773.13	Dll1	144.197	0.130034	0.159815	0.813655	0.415842	0.962226	BaP	3h	AhR+/+	none	4	4	0	0
ENSMUSG00000014776.7	Nol3	8.37082	-1.09847	0.573415	-1.91567	0.0554076	0.846055	BaP	3h	AhR+/+	none	7	5	2	0
ENSMUSG00000014778.10	Fhod1	538.679	0.198109	0.123396	1.60548	0.108388	0.877626	BaP	3h	AhR+/+	none	2	2	0	0
ENSMUSG00000014786.8	Slc9a5	57.6914	-0.0894896	0.28199	-0.317351	0.750977	0.993851	BaP	3h	AhR+/+	none	3	3	0	0
ENSMUSG00000014791.10	Elmo3	11.2675	-0.046976	0.501245	-0.0937186	0.925333	0.996448	BaP	3h	AhR+/+	none	1	1	0	0
ENSMUSG00000014837.15	4931428F04Rik	57.2445	-0.204674	0.215173	-0.951205	0.341501	0.952405	BaP	3h	AhR+/+	none	3	3	0	0
ENSMUSG00000014846.12	Tppp3	13.3186	0.296473	0.464101	0.638811	0.522946	0.975499	BaP	3h	AhR+/+	none	3	3	0	0
ENSMUSG00000014850.15	Msh3	162.182	-0.253058	0.157017	-1.61166	0.107035	0.877626	BaP	3h	AhR+/+	none	3	3	0	0
ENSMUSG00000014856.12	Tmem208	700.882	0.143298	0.0767593	1.86686	0.0619218	0.859289	BaP	3h	AhR+/+	none	1	1	0	0
ENSMUSG00000014859.9	E2f4	998.402	0.0104489	0.0666112	0.156864	0.875352	0.994611	BaP	3h	AhR+/+	none	1	1	0	0
ENSMUSG00000014867.9	Surf4	10128.3	0.0172259	0.0317446	0.542642	0.587376	0.978168	BaP	3h	AhR+/+	none	2	2	0	0
ENSMUSG00000014873.15	Surf2	275.923	0.104889	0.132908	0.789179	0.430007	0.965385	BaP	3h	AhR+/+	none	3	3	0	0
ENSMUSG00000014905.4	Dnajb9	952.922	0.0334617	0.160275	0.208777	0.834622	0.994611	BaP	3h	AhR+/+	none	1	1	0	0
ENSMUSG00000014907.10	Naf1	187.798	0.0464804	0.136753	0.339886	0.733942	0.993173	BaP	3h	AhR+/+	none	2	1	1	0
ENSMUSG00000014956.15	Ppp1cb	3531.7	-0.0396418	0.132316	-0.2996	0.764483	0.993869	BaP	3h	AhR+/+	none	2	2	0	0
ENSMUSG00000014959.12	Gorasp2	2786.8	0.0566444	0.0557607	1.01585	0.309702	0.947792	BaP	3h	AhR+/+	none	3	3	0	0
ENSMUSG00000014980.14	Tsen15	147.927	0.060392	0.141506	0.426781	0.669539	0.985212	BaP	3h	AhR+/+	none	3	3	0	0
ENSMUSG00000015002.18	Efr3a	2050.82	-0.033893	0.0673339	-0.503357	0.614713	0.980978	BaP	3h	AhR+/+	none	1	1	0	0
ENSMUSG00000015013.9	Trappc2l	779.792	-0.0594189	0.0834123	-0.712352	0.476247	0.975499	BaP	3h	AhR+/+	none	1	1	0	0
ENSMUSG00000015016.8	Acsf3	150.847	0.0334738	0.14687	0.227915	0.819712	0.994611	BaP	3h	AhR+/+	none	0	0	0	0
ENSMUSG00000015023.7	Ddx19a	792.197	-0.107496	0.0629509	-1.70762	0.0877061	0.8658	BaP	3h	AhR+/+	none	1	1	0	0
ENSMUSG00000015027.11	Galns	2108.73	0.0956908	0.0738406	1.29591	0.195006	0.913375	BaP	3h	AhR+/+	none	1	1	0	0
ENSMUSG00000015083.11	C8g	4.62676	-0.248251	0.732593	-0.338866	0.734711	NA	BaP	3h	AhR+/+	none	1	1	0	0
ENSMUSG00000015087.14	Rabl6	1504.22	-0.0658715	0.0655033	-1.00562	0.314598	0.94874	BaP	3h	AhR+/+	none	0	0	0	0
ENSMUSG00000015092.9	Edf1	2486.95	0.0959515	0.0951693	1.00822	0.313349	0.94874	BaP	3h	AhR+/+	none	3	3	0	0
ENSMUSG00000015094.16	Npdc1	13.895	-0.75765	0.446398	-1.69725	0.0896488	0.866671	BaP	3h	AhR+/+	none	2	2	0	0
ENSMUSG00000015095.12	Fbxw5	727.909	-0.0342534	0.0990681	-0.345756	0.729526	0.992527	BaP	3h	AhR+/+	none	3	3	0	0
ENSMUSG00000015112.15	Slc25a13	431.679	0.0886199	0.102685	0.863027	0.388123	0.954073	BaP	3h	AhR+/+	none	2	2	0	0
ENSMUSG00000015120.15	Ube2i	2396.2	0.00816672	0.0478729	0.170592	0.864545	0.994611	BaP	3h	AhR+/+	none	2	1	1	0
ENSMUSG00000015126.9	Tsr3	275.526	0.107492	0.132187	0.813185	0.416112	0.962226	BaP	3h	AhR+/+	none	5	4	1	0
ENSMUSG00000015127.14	Unkl	82.2051	0.0499399	0.191	0.261466	0.793733	0.994611	BaP	3h	AhR+/+	none	6	6	0	0
ENSMUSG00000015133.17	Lrrk1	913.269	0.130042	0.0821696	1.58261	0.113511	0.877987	BaP	3h	AhR+/+	none	4	4	0	0
ENSMUSG00000015143.15	Actn1	4960.54	0.204362	0.0670107	3.0497	0.00229072	0.303994	BaP	3h	AhR+/+	none	4	4	0	0
ENSMUSG00000015149.14	Sirt2	2612.14	0.0751596	0.0597425	1.25806	0.20837	0.916497	BaP	3h	AhR+/+	none	5	5	0	0
ENSMUSG00000015165.16	Hnrnpl	2809.15	-0.0233564	0.050113	-0.466075	0.641162	0.983507	BaP	3h	AhR+/+	none	4	4	0	0
ENSMUSG00000015176.11	Nolc1	874.722	0.0236728	0.0641837	0.368829	0.712255	0.991381	BaP	3h	AhR+/+	none	4	4	0	0
ENSMUSG00000015189.12	Casd1	473.04	-0.0727002	0.116367	-0.624749	0.532136	0.975499	BaP	3h	AhR+/+	none	2	2	0	0
ENSMUSG00000015202.13	Cnksr3	70.2289	-0.355022	0.230771	-1.53842	0.123947	0.883677	BaP	3h	AhR+/+	none	2	2	0	0
ENSMUSG00000015214.14	Mtmr1	481.02	0.0108213	0.0752331	0.143837	0.885629	0.994611	BaP	3h	AhR+/+	none	7	5	2	0
ENSMUSG00000015217.11	Hmgb3	100.193	-0.165715	0.175279	-0.945434	0.344437	0.952405	BaP	3h	AhR+/+	none	1	1	0	0
ENSMUSG00000015243.4	Abca1	9821.47	0.00377242	0.0853226	0.0442136	0.964734	0.99864	BaP	3h	AhR+/+	none	0	0	0	0
ENSMUSG00000015247.10	Nipsnap3b	958.069	-0.0866996	0.0587932	-1.47465	0.140306	0.889406	BaP	3h	AhR+/+	none	5	5	0	0
ENSMUSG00000015289.4	Lage3	335.48	-0.171789	0.0882607	-1.94638	0.0516086	0.835821	BaP	3h	AhR+/+	none	2	2	0	0
ENSMUSG00000015290.15	Ubl4a	591.813	-0.0411605	0.0837418	-0.491516	0.623061	0.981327	BaP	3h	AhR+/+	none	8	6	2	0
ENSMUSG00000015291.10	Gdi1	1956.35	-0.0808622	0.0663124	-1.21941	0.222687	0.927408	BaP	3h	AhR+/+	none	2	1	1	0
ENSMUSG00000015305.6	Sash1	8141.22	-0.00293639	0.0635007	-0.0462418	0.963118	0.99864	BaP	3h	AhR+/+	none	0	0	0	0
ENSMUSG00000015312.9	Gadd45b	5461.39	0.179723	0.186957	0.961303	0.3364	0.952405	BaP	3h	AhR+/+	none	10	10	0	0
ENSMUSG00000015314.10	Slamf6	118.578	-0.380866	0.334104	-1.13996	0.254303	0.934815	BaP	3h	AhR+/+	none	1	1	0	0
ENSMUSG00000015316.11	Slamf1	54.5612	-0.108882	0.361056	-0.301565	0.762984	0.993869	BaP	3h	AhR+/+	none	0	0	0	0
ENSMUSG00000015335.16	Zdhhc12	351.199	-0.106355	0.120817	-0.880304	0.378695	0.954073	BaP	3h	AhR+/+	none	7	6	1	0
ENSMUSG00000015337.5	Endog	40.3446	0.325069	0.342364	0.949484	0.342375	0.952405	BaP	3h	AhR+/+	none	3	1	2	0
ENSMUSG00000015340.10	Cybb	74058.5	-0.00861281	0.0696231	-0.123706	0.901548	0.996009	BaP	3h	AhR+/+	none	1	0	0	1
ENSMUSG00000015341.17	Golga7	2122.09	-0.0177494	0.0566355	-0.313397	0.753979	0.993851	BaP	3h	AhR+/+	none	1	1	0	0
ENSMUSG00000015342.6	Xk	13.9113	0.501351	0.429472	1.16737	0.243062	0.929975	BaP	3h	AhR+/+	none	3	3	0	0
ENSMUSG00000015355.13	Cd48	3745.93	-0.0847111	0.0464833	-1.8224	0.0683944	0.864235	BaP	3h	AhR+/+	none	3	2	1	0
ENSMUSG00000015357.10	Clpx	602.93	-0.07016	0.0733852	-0.956051	0.339046	0.952405	BaP	3h	AhR+/+	none	6	6	0	0
ENSMUSG00000015363.13	Trabd	995.676	0.196743	0.0885048	2.22297	0.0262181	0.787515	BaP	3h	AhR+/+	none	2	2	0	0
ENSMUSG00000015377.10	Dennd6b	150.125	0.0483511	0.178404	0.27102	0.786375	0.994611	BaP	3h	AhR+/+	none	6	6	0	0
ENSMUSG00000015396.4	Cd83	4373.12	-0.0621706	0.11201	-0.555046	0.578863	0.975761	BaP	3h	AhR+/+	none	2	2	0	0
ENSMUSG00000015451.16	C4a	6.09728	0.956828	0.714272	1.33959	0.18038	NA	BaP	3h	AhR+/+	none	4	4	0	0
ENSMUSG00000015452.14	Ager	8.66987	-0.916328	0.817843	-1.12042	0.262534	0.937633	BaP	3h	AhR+/+	none	4	3	0	1
ENSMUSG00000015461.15	Atf6b	2287.24	0.114405	0.0824421	1.38771	0.165227	0.905708	BaP	3h	AhR+/+	none	4	4	0	0
ENSMUSG00000015467.14	Egfl8	6.77016	0.263093	1.00036	0.262999	0.792551	NA	BaP	3h	AhR+/+	none	6	5	1	0
ENSMUSG00000015468.14	Notch4	61.6046	0.128444	0.333718	0.384888	0.700321	0.988733	BaP	3h	AhR+/+	none	3	1	1	1
ENSMUSG00000015474.16	Ppt2	1179.27	0.043532	0.0698203	0.623487	0.532965	0.975499	BaP	3h	AhR+/+	none	6	6	0	0
ENSMUSG00000015476.6	Prrt1	13.4206	-0.26912	0.414227	-0.649692	0.515891	0.975499	BaP	3h	AhR+/+	none	6	6	0	0
ENSMUSG00000015478.13	Rnf5	667.164	0.0606433	0.0761032	0.796856	0.425535	0.965385	BaP	3h	AhR+/+	none	4	4	0	0
ENSMUSG00000015488.14	Cacfd1	483.108	0.0412232	0.117006	0.352317	0.7246	0.992263	BaP	3h	AhR+/+	none	4	2	2	0
ENSMUSG00000015501.10	Hivep2	613.629	-0.0123379	0.114728	-0.107541	0.91436	0.996448	BaP	3h	AhR+/+	none	5	5	0	0
ENSMUSG00000015522.18	Arnt	1297.88	-0.111493	0.0655163	-1.70175	0.0888019	0.8658	BaP	3h	AhR+/+	none	2	2	0	0
ENSMUSG00000015536.14	Mocs2	888.387	0.0648781	0.0754633	0.859731	0.389937	0.954073	BaP	3h	AhR+/+	none	6	6	0	0
ENSMUSG00000015542.17	Nat9	481.13	0.0203779	0.137024	0.148718	0.881776	0.994611	BaP	3h	AhR+/+	none	2	2	0	0
ENSMUSG00000015568.16	Lpl	64034.2	-0.0841934	0.106673	-0.789266	0.429956	0.965385	BaP	3h	AhR+/+	none	3	3	0	0
ENSMUSG00000015575.15	Atp6v0e	4355	-0.00462626	0.0659182	-0.0701819	0.944049	0.997012	BaP	3h	AhR+/+	none	2	2	0	0
ENSMUSG00000015597.17	Zfp318	322.818	-0.058903	0.126636	-0.465135	0.641835	0.983507	BaP	3h	AhR+/+	none	2	2	0	0
ENSMUSG00000015605.6	Srf	565.753	0.0697084	0.129241	0.539368	0.589633	0.978168	BaP	3h	AhR+/+	none	0	0	0	0
ENSMUSG00000015656.17	Hspa8	29223.6	0.0299576	0.0870131	0.344288	0.730629	0.992527	BaP	3h	AhR+/+	none	4	4	0	0
ENSMUSG00000015659.12	Serac1	121.34	-0.131201	0.241337	-0.543639	0.58669	0.978168	BaP	3h	AhR+/+	none	4	4	0	0
ENSMUSG00000015668.13	Pdzd11	1127.78	-0.0981014	0.063243	-1.55118	0.120858	0.883677	BaP	3h	AhR+/+	none	4	4	0	0
ENSMUSG00000015671.11	Psma2	4054.25	-0.0474637	0.0487087	-0.974441	0.329837	0.952405	BaP	3h	AhR+/+	none	1	1	0	0
ENSMUSG00000015672.4	Mrpl32	600.726	-0.0458513	0.0949376	-0.482963	0.629122	0.982822	BaP	3h	AhR+/+	none	3	3	0	0
ENSMUSG00000015697.14	Setdb1	994.606	0.0168924	0.0746649	0.226243	0.821013	0.994611	BaP	3h	AhR+/+	none	1	1	0	0
ENSMUSG00000015702.13	Anxa9	91.4993	-0.0523726	0.169798	-0.30844	0.757748	0.993869	BaP	3h	AhR+/+	none	5	5	0	0
ENSMUSG00000015709.9	Arnt2	12.4208	-0.669671	0.437855	-1.52944	0.126156	0.883677	BaP	3h	AhR+/+	none	0	0	0	0
ENSMUSG00000015711.8	Prune1	428.48	0.0703596	0.106749	0.659113	0.509823	0.975499	BaP	3h	AhR+/+	none	0	0	0	0
ENSMUSG00000015714.11	Cers2	6782.63	0.0146775	0.0425869	0.344649	0.730358	0.992527	BaP	3h	AhR+/+	none	2	2	0	0
ENSMUSG00000015733.13	Capza2	14509	-0.0642446	0.0857622	-0.749102	0.453796	0.970386	BaP	3h	AhR+/+	none	0	0	0	0
ENSMUSG00000015745.9	Plekho1	3460.75	0.138943	0.086032	1.61501	0.106307	0.877626	BaP	3h	AhR+/+	none	4	4	0	0
ENSMUSG00000015747.5	Vps45	442.514	-0.0128267	0.0970488	-0.132168	0.894852	0.995576	BaP	3h	AhR+/+	none	1	1	0	0
ENSMUSG00000015748.13	Prpf3	650.92	0.0885615	0.0766403	1.15555	0.247866	0.930851	BaP	3h	AhR+/+	none	2	2	0	0
ENSMUSG00000015749.12	Anp32e	1239.61	-0.100558	0.0850357	-1.18254	0.236993	0.927408	BaP	3h	AhR+/+	none	5	5	0	0
ENSMUSG00000015750.15	Aph1a	1789.76	0.134064	0.0632085	2.12098	0.0339237	0.827477	BaP	3h	AhR+/+	none	2	2	0	0
ENSMUSG00000015755.16	Tab2	8278.89	-0.0477597	0.0510019	-0.936431	0.349051	0.952405	BaP	3h	AhR+/+	none	3	3	0	0
ENSMUSG00000015757.10	Ppil4	726.611	-0.0586383	0.0866498	-0.676727	0.498579	0.975499	BaP	3h	AhR+/+	none	1	1	0	0
ENSMUSG00000015759.11	Cnih1	1343.83	-0.0801598	0.0643114	-1.24643	0.212606	0.921771	BaP	3h	AhR+/+	none	1	1	0	0
ENSMUSG00000015766.14	Eps8	81.2885	0.139069	0.225983	0.615396	0.538293	0.975499	BaP	3h	AhR+/+	none	3	1	1	1
ENSMUSG00000015776.12	Med22	595.633	-0.00677415	0.0976719	-0.0693562	0.944706	0.997312	BaP	3h	AhR+/+	none	2	2	0	0
ENSMUSG00000015790.16	Surf1	596.126	0.132695	0.0952072	1.39375	0.163393	0.904945	BaP	3h	AhR+/+	none	1	1	0	0
ENSMUSG00000015804.14	Med28	1309	-0.0438395	0.0592254	-0.740214	0.45917	0.971308	BaP	3h	AhR+/+	none	1	1	0	0
ENSMUSG00000015806.12	Qdpr	909.704	-0.0429025	0.0838341	-0.511755	0.608823	0.980978	BaP	3h	AhR+/+	none	8	8	0	0
ENSMUSG00000015837.15	Sqstm1	73874.2	0.054602	0.12451	0.438535	0.660998	0.984947	BaP	3h	AhR+/+	none	1	1	0	0
ENSMUSG00000015839.6	Nfe2l2	5678.2	0.11323	0.07657	1.47878	0.1392	0.889406	BaP	3h	AhR+/+	none	1	1	0	0
ENSMUSG00000015846.14	Rxra	875.333	0.107466	0.114671	0.937168	0.348672	0.952405	BaP	3h	AhR+/+	none	4	4	0	0
ENSMUSG00000015850.11	Adamtsl4	31.7705	-0.0606713	0.320637	-0.189221	0.84992	0.994611	BaP	3h	AhR+/+	none	3	3	0	0
ENSMUSG00000015852.13	Fcrls	2637.38	-0.00714584	0.102163	-0.0699455	0.944237	0.997012	BaP	3h	AhR+/+	none	1	1	0	0
ENSMUSG00000015854.7	Cd5l	316.751	0.0270104	0.12299	0.219614	0.826172	0.994611	BaP	3h	AhR+/+	none	3	1	2	0
ENSMUSG00000015869.16	Prpsap1	711.006	0.0749339	0.0724242	1.03465	0.300832	0.947792	BaP	3h	AhR+/+	none	3	3	0	0
ENSMUSG00000015880.13	Ncapg	198.471	-0.174184	0.198553	-0.877267	0.380342	0.954073	BaP	3h	AhR+/+	none	2	2	0	0
ENSMUSG00000015882.18	Lcorl	264.731	0.00328427	0.164521	0.0199627	0.984073	0.999416	BaP	3h	AhR+/+	none	3	2	1	0
ENSMUSG00000015889.8	Lta4h	1170.35	-0.0291847	0.0663711	-0.43972	0.66014	0.984664	BaP	3h	AhR+/+	none	1	1	0	0
ENSMUSG00000015932.8	Dstn	2725.99	-0.00850661	0.0771867	-0.110208	0.912244	0.996448	BaP	3h	AhR+/+	none	6	6	0	0
ENSMUSG00000015937.15	H2afy	2646.97	0.0310071	0.0708128	0.437875	0.661477	0.984947	BaP	3h	AhR+/+	none	3	1	2	0
ENSMUSG00000015942.9	Gtf2ird2	81.3272	0.0513474	0.229757	0.223485	0.823158	0.994611	BaP	3h	AhR+/+	none	6	5	0	1
ENSMUSG00000015943.11	Bola1	77.0806	0.367147	0.311821	1.17743	0.239025	0.928287	BaP	3h	AhR+/+	none	6	6	0	0
ENSMUSG00000015944.9	Castor2	423.535	0.0389036	0.147125	0.264425	0.791453	0.994611	BaP	3h	AhR+/+	none	0	0	0	0
ENSMUSG00000015947.10	Fcgr1	14717.4	0.0340834	0.0681305	0.500266	0.616888	0.980978	BaP	3h	AhR+/+	none	0	0	0	0
ENSMUSG00000015950.13	Ncf1	14805.7	0.0935558	0.0622233	1.50355	0.132697	0.883677	BaP	3h	AhR+/+	none	1	1	0	0
ENSMUSG00000015961.8	Adss	1806.55	-0.11157	0.0615499	-1.81267	0.0698825	0.864235	BaP	3h	AhR+/+	none	0	0	0	0
ENSMUSG00000015968.18	Cacna1d	151.048	0.341396	0.186637	1.82919	0.0673707	0.864235	BaP	3h	AhR+/+	none	5	3	2	0
ENSMUSG00000015970.19	Chdh	17.9754	0.238487	1.45737	0.163642	0.870013	0.994611	BaP	3h	AhR+/+	none	2	2	0	0
ENSMUSG00000015971.5	Actr8	557.632	0.128026	0.0798242	1.60384	0.108749	0.877626	BaP	3h	AhR+/+	none	3	3	0	0
ENSMUSG00000015980.14	Lrrc27	223.283	0.0603292	0.132798	0.454294	0.649617	0.983708	BaP	3h	AhR+/+	none	3	2	1	0
ENSMUSG00000015981.12	Stk32c	6.36379	-0.562711	0.644716	-0.872805	0.38277	NA	BaP	3h	AhR+/+	none	4	4	0	0
ENSMUSG00000015994.10	Fnta	925.303	0.000229239	0.0627163	0.00365517	0.997084	0.999747	BaP	3h	AhR+/+	none	3	2	1	0
ENSMUSG00000016018.4	Mtrex	1582.33	-0.110809	0.0770214	-1.43868	0.150241	0.900648	BaP	3h	AhR+/+	none	0	0	0	0
ENSMUSG00000016024.9	Lbp	25.4985	0.0799424	0.272923	0.292912	0.76959	0.993869	BaP	3h	AhR+/+	none	4	4	0	0
ENSMUSG00000016087.13	Fli1	556.382	0.42979	0.106943	4.01888	5.84765e-05	0.0219504	BaP	3h	AhR+/+	none	2	2	0	0
ENSMUSG00000016128.14	Stard13	15.4236	0.249665	0.714866	0.349247	0.726904	0.992263	BaP	3h	AhR+/+	none	1	1	0	0
ENSMUSG00000016181.9	Diexf	230.561	0.066949	0.123002	0.54429	0.586242	0.978168	BaP	3h	AhR+/+	none	6	4	2	0
ENSMUSG00000016194.14	Hsd11b1	10.7797	-0.301097	0.457509	-0.658123	0.510459	0.975499	BaP	3h	AhR+/+	none	5	1	4	0
ENSMUSG00000016206.6	H2-M3	1668.69	0.0370178	0.060756	0.609287	0.542334	0.975499	BaP	3h	AhR+/+	none	0	0	0	0
ENSMUSG00000016239.11	Lonrf3	519.854	0.178991	0.152796	1.17144	0.241422	0.929975	BaP	3h	AhR+/+	none	2	2	0	0
ENSMUSG00000016252.7	Atp5e	1871.52	0.113005	0.086997	1.29895	0.193961	0.911622	BaP	3h	AhR+/+	none	1	1	0	0
ENSMUSG00000016253.12	Nelfcd	393.185	0.108611	0.123329	0.880658	0.378503	0.954073	BaP	3h	AhR+/+	none	3	3	0	0
ENSMUSG00000016255.5	Tubb1	6.62529	0.238487	1.46652	0.162621	0.870817	NA	BaP	3h	AhR+/+	none	1	0	1	0
ENSMUSG00000016256.10	Ctsz	38387.7	0.0806883	0.0523132	1.54241	0.122975	0.883677	BaP	3h	AhR+/+	none	3	3	0	0
ENSMUSG00000016257.15	Prelid3b	1168.25	0.00870032	0.0591463	0.147098	0.883054	0.994611	BaP	3h	AhR+/+	none	0	0	0	0
ENSMUSG00000016283.13	H2-M2	1172.33	0.105331	0.152986	0.6885	0.491138	0.975499	BaP	3h	AhR+/+	none	0	0	0	0
ENSMUSG00000016308.12	Ube2a	1553.25	0.0165045	0.0842317	0.195942	0.844655	0.994611	BaP	3h	AhR+/+	none	2	2	0	0
ENSMUSG00000016319.3	Slc25a5	5248.62	-0.00276436	0.0533014	-0.0518627	0.958638	0.998191	BaP	3h	AhR+/+	none	1	1	0	0
ENSMUSG00000016344.14	Ppdpf	540.571	0.0536189	0.106287	0.504471	0.61393	0.980978	BaP	3h	AhR+/+	none	4	2	2	0
ENSMUSG00000016349.10	Eef1a2	11.7933	0.355855	0.397621	0.894961	0.370808	0.954073	BaP	3h	AhR+/+	none	1	1	0	0
ENSMUSG00000016356.18	Col20a1	55.0397	0.163314	0.417544	0.391129	0.695702	0.988035	BaP	3h	AhR+/+	none	4	2	0	2
ENSMUSG00000016382.15	Pls3	2608.36	-0.0900449	0.0732509	-1.22927	0.218972	0.927408	BaP	3h	AhR+/+	none	2	2	0	0
ENSMUSG00000016409.4	Nkap	504.689	-0.0441839	0.0929755	-0.47522	0.63463	0.983443	BaP	3h	AhR+/+	none	2	2	0	0
ENSMUSG00000016427.7	Ndufa1	803.273	-0.0522343	0.0831162	-0.628449	0.52971	0.975499	BaP	3h	AhR+/+	none	5	5	0	0
ENSMUSG00000016477.18	E2f3	488.158	-0.0755895	0.0831284	-0.909311	0.363186	0.95376	BaP	3h	AhR+/+	none	3	3	0	0
ENSMUSG00000016481.15	Cr1l	2174.01	-0.133457	0.0499449	-2.67207	0.00753841	0.584001	BaP	3h	AhR+/+	none	0	0	0	0
ENSMUSG00000016487.15	Ppfibp1	3418.59	0.0313127	0.0503439	0.621975	0.533958	0.975499	BaP	3h	AhR+/+	none	2	2	0	0
ENSMUSG00000016493.13	Cd46	8.52369	0.98985	0.90672	1.09168	0.274973	0.941429	BaP	3h	AhR+/+	none	3	1	2	0
ENSMUSG00000016494.9	Cd34	33.2914	-0.250793	0.236257	-1.06153	0.28845	0.944834	BaP	3h	AhR+/+	none	2	2	0	0
ENSMUSG00000016495.12	Plgrkt	1694.97	0.025544	0.0745317	0.342726	0.731804	0.992613	BaP	3h	AhR+/+	none	1	1	0	0
ENSMUSG00000016496.7	Cd274	31579.5	0.0570246	0.088268	0.646039	0.518254	0.975499	BaP	3h	AhR+/+	none	6	6	0	0
ENSMUSG00000016498.10	Pdcd1lg2	9.85943	1.85631	0.882444	2.1036	0.0354137	0.827477	BaP	3h	AhR+/+	none	1	1	0	0
ENSMUSG00000016503.17	Gtf3a	479.614	-0.00159767	0.0829928	-0.0192507	0.984641	0.999416	BaP	3h	AhR+/+	none	3	3	0	0
ENSMUSG00000016510.11	Mtif3	292.752	0.0726892	0.110841	0.6558	0.511953	0.975499	BaP	3h	AhR+/+	none	1	1	0	0
ENSMUSG00000016520.7	Lnx2	158.289	-0.182803	0.144861	-1.26193	0.206976	0.914753	BaP	3h	AhR+/+	none	12	11	1	0
ENSMUSG00000016524.12	Il19	25.0492	-0.264377	0.302035	-0.875318	0.381401	0.954073	BaP	3h	AhR+/+	none	3	3	0	0
ENSMUSG00000016526.8	Dyrk3	23.8206	0.778988	0.5192	1.50036	0.133521	0.885202	BaP	3h	AhR+/+	none	4	4	0	0
ENSMUSG00000016528.10	Mapkapk2	23182.2	0.0575285	0.0553542	1.03928	0.298674	0.947792	BaP	3h	AhR+/+	none	1	1	0	0
ENSMUSG00000016529.5	Il10	150.617	0.388541	0.272786	1.42434	0.154347	0.904415	BaP	3h	AhR+/+	none	1	1	0	0
ENSMUSG00000016534.15	Lamp2	13067.9	-0.077519	0.105923	-0.731843	0.464264	0.971308	BaP	3h	AhR+/+	none	4	2	2	0
ENSMUSG00000016541.10	Atxn10	1837.97	-0.000701317	0.0601064	-0.0116679	0.990691	0.999416	BaP	3h	AhR+/+	none	2	2	0	0
ENSMUSG00000016552.13	Foxred2	420.708	-0.0491662	0.155846	-0.31548	0.752397	0.993851	BaP	3h	AhR+/+	none	11	10	1	0
ENSMUSG00000016554.9	Eif3d	4002.81	0.0728779	0.0670429	1.08703	0.277022	0.941838	BaP	3h	AhR+/+	none	3	3	0	0
ENSMUSG00000016559.14	H3f3b	20763.3	-0.0951619	0.0578289	-1.64558	0.0998512	0.870983	BaP	3h	AhR+/+	none	3	3	0	0
ENSMUSG00000016619.10	Nup50	1341.33	-0.00284902	0.0613909	-0.0464078	0.962985	0.99864	BaP	3h	AhR+/+	none	2	2	0	0
ENSMUSG00000016624.15	Phf21b	4.21281	-0.104121	0.778722	-0.133708	0.893633	NA	BaP	3h	AhR+/+	none	1	1	0	0
ENSMUSG00000016637.7	Ift27	184.029	0.291618	0.124551	2.34136	0.0192136	0.746828	BaP	3h	AhR+/+	none	4	4	0	0
ENSMUSG00000016664.16	Pacsin2	2390.82	-0.0764577	0.0541315	-1.41244	0.157819	0.904945	BaP	3h	AhR+/+	none	7	5	2	0
ENSMUSG00000016756.17	Cmah	14.0889	-0.864151	0.709367	-1.2182	0.223148	0.927408	BaP	3h	AhR+/+	none	1	1	0	0
ENSMUSG00000016757.11	Ttll12	428.664	0.0225944	0.0903945	0.249953	0.802623	0.994611	BaP	3h	AhR+/+	none	4	4	0	0
ENSMUSG00000016758.4	Bik	26.8123	0.169012	0.307646	0.54937	0.582751	0.977402	BaP	3h	AhR+/+	none	2	1	0	1
ENSMUSG00000016831.12	Tox4	4175	-0.0094135	0.0628725	-0.149724	0.880983	0.994611	BaP	3h	AhR+/+	none	3	3	0	0
ENSMUSG00000016833.14	Mrps18c	746.464	0.00454219	0.0844555	0.053782	0.957109	0.998065	BaP	3h	AhR+/+	none	2	2	0	0
ENSMUSG00000016921.14	Srsf6	2435.69	-0.0404413	0.0689061	-0.586905	0.557268	0.975499	BaP	3h	AhR+/+	none	6	5	1	0
ENSMUSG00000016933.17	Plcg1	208.042	0.253974	0.167438	1.51682	0.129312	0.883677	BaP	3h	AhR+/+	none	5	5	0	0
ENSMUSG00000016940.18	Kctd2	274.109	0.0256848	0.127957	0.20073	0.84091	0.994611	BaP	3h	AhR+/+	none	2	2	0	0
ENSMUSG00000016946.6	Kctd5	884.07	0.0373534	0.0675682	0.552825	0.580383	0.975995	BaP	3h	AhR+/+	none	0	0	0	0
ENSMUSG00000016984.7	Etaa1	150.836	-0.230133	0.205292	-1.121	0.262287	0.937633	BaP	3h	AhR+/+	none	0	0	0	0
ENSMUSG00000017002.14	Slpi	778.075	0.146661	0.120481	1.2173	0.223491	0.927408	BaP	3h	AhR+/+	none	9	9	0	0
ENSMUSG00000017009.3	Sdc4	30138.1	0.0320014	0.0516289	0.619836	0.535366	0.975499	BaP	3h	AhR+/+	none	1	1	0	0
ENSMUSG00000017057.9	Il13ra1	951.579	-0.012145	0.105986	-0.11459	0.90877	0.996448	BaP	3h	AhR+/+	none	1	1	0	0
ENSMUSG00000017119.19	Nbr1	2288.2	0.103361	0.0636175	1.62473	0.104221	0.875272	BaP	3h	AhR+/+	none	1	1	0	0
ENSMUSG00000017132.17	Cyth1	1938.15	0.0231639	0.055283	0.419006	0.675212	0.985615	BaP	3h	AhR+/+	none	7	7	0	0
ENSMUSG00000017144.8	Rnd3	2557.23	6.01833e-05	0.0769451	0.000782159	0.999376	0.999939	BaP	3h	AhR+/+	none	2	2	0	0
ENSMUSG00000017146.12	Brca1	190.746	-0.045894	0.214992	-0.213469	0.830962	0.994611	BaP	3h	AhR+/+	none	1	1	0	0
ENSMUSG00000017167.6	Cntnap1	56.1801	0.143456	0.364471	0.393601	0.693875	0.988035	BaP	3h	AhR+/+	none	3	3	0	0
ENSMUSG00000017176.17	Nt5c3b	193.054	0.200367	0.136978	1.46277	0.143531	0.892789	BaP	3h	AhR+/+	none	3	3	0	0
ENSMUSG00000017188.3	Coa3	753.718	0.131591	0.0723128	1.81975	0.0687967	0.864235	BaP	3h	AhR+/+	none	0	0	0	0
ENSMUSG00000017210.14	Med24	618.481	0.19884	0.083081	2.39333	0.0166961	0.709015	BaP	3h	AhR+/+	none	3	3	0	0
ENSMUSG00000017221.14	Psmd3	2201.74	0.110723	0.0580922	1.90599	0.0566521	0.850534	BaP	3h	AhR+/+	none	2	2	0	0
ENSMUSG00000017264.16	Exosc10	1503.06	0.0725984	0.0589232	1.23209	0.217917	0.927408	BaP	3h	AhR+/+	none	7	6	1	0
ENSMUSG00000017286.15	Glod4	720.818	-0.0763459	0.0798694	-0.955884	0.339131	0.952405	BaP	3h	AhR+/+	none	3	3	0	0
ENSMUSG00000017288.15	Vps53	839.511	0.0905704	0.0641585	1.41167	0.158048	0.904945	BaP	3h	AhR+/+	none	1	1	0	0
ENSMUSG00000017291.13	Taok1	2331.74	-0.0357866	0.0892337	-0.401044	0.688388	0.98762	BaP	3h	AhR+/+	none	4	4	0	0
ENSMUSG00000017299.13	Dnttip1	475.883	0.0927174	0.0890992	1.04061	0.298057	0.947792	BaP	3h	AhR+/+	none	2	2	0	0
ENSMUSG00000017307.16	Acot8	269.836	0.155282	0.133485	1.16329	0.244712	0.930304	BaP	3h	AhR+/+	none	6	6	0	0
ENSMUSG00000017309.11	Cd300lg	13.1691	0.154719	0.369987	0.418174	0.67582	0.985615	BaP	3h	AhR+/+	none	3	3	0	0
ENSMUSG00000017314.12	Mpp2	3.46597	-0.329596	1.41904	-0.232268	0.81633	NA	BaP	3h	AhR+/+	none	1	1	0	0
ENSMUSG00000017376.15	Nlk	302.7	0.248154	0.130048	1.90818	0.0563681	0.850534	BaP	3h	AhR+/+	none	9	9	0	0
ENSMUSG00000017386.10	Traf4	8.57319	-1.35222	1.167	-1.15872	0.24657	0.930851	BaP	3h	AhR+/+	none	1	1	0	0
ENSMUSG00000017390.15	Aldoc	340.939	0.111476	0.131281	0.849139	0.395804	0.954073	BaP	3h	AhR+/+	none	3	2	1	0
ENSMUSG00000017400.10	Stac2	317.056	0.197777	0.133543	1.481	0.138607	0.889406	BaP	3h	AhR+/+	none	7	5	2	0
ENSMUSG00000017404.12	Rpl19	14674.9	0.069408	0.0568834	1.22018	0.222396	0.927408	BaP	3h	AhR+/+	none	6	6	0	0
ENSMUSG00000017405.14	Nek8	40.2037	-0.0308906	0.269765	-0.114509	0.908834	0.996448	BaP	3h	AhR+/+	none	5	5	0	0
ENSMUSG00000017412.15	Cacnb4	3.46922	-1.44517	0.98151	-1.47239	0.140915	NA	BaP	3h	AhR+/+	none	4	4	0	0
ENSMUSG00000017417.14	Plxdc1	177.577	0.275147	0.196174	1.40257	0.160746	0.904945	BaP	3h	AhR+/+	none	4	3	1	0
ENSMUSG00000017418.13	Arl5b	375.506	-0.00310805	0.116078	-0.0267755	0.978639	0.999328	BaP	3h	AhR+/+	none	1	0	1	0
ENSMUSG00000017421.18	Zfp207	2957.35	-0.0265334	0.0554274	-0.478705	0.632148	0.98323	BaP	3h	AhR+/+	none	1	1	0	0
ENSMUSG00000017428.16	Psmd11	2454.78	0.0149815	0.045065	0.332442	0.739555	0.993751	BaP	3h	AhR+/+	none	5	3	2	0
ENSMUSG00000017446.14	C1qtnf1	2.14028	-1.20874	1.3923	-0.868159	0.385307	NA	BaP	3h	AhR+/+	none	0	0	0	0
ENSMUSG00000017466.9	Timp2	3618.13	0.00203797	0.0746703	0.0272929	0.978226	0.999328	BaP	3h	AhR+/+	none	3	3	0	0
ENSMUSG00000017478.15	Zc3h18	1254.67	0.14232	0.0714711	1.99129	0.0464489	0.835821	BaP	3h	AhR+/+	none	3	3	0	0
ENSMUSG00000017485.11	Top2b	1487.79	-0.107256	0.0916244	-1.17061	0.241756	0.929975	BaP	3h	AhR+/+	none	2	2	0	0
ENSMUSG00000017493.12	Igfbp4	1669.56	-0.0584769	0.0952722	-0.613787	0.539356	0.975499	BaP	3h	AhR+/+	none	1	1	0	0
ENSMUSG00000017499.15	Cdc6	78.3994	0.197495	0.326129	0.605574	0.544798	0.975499	BaP	3h	AhR+/+	none	3	3	0	0
ENSMUSG00000017548.15	Suz12	1671.47	-0.083017	0.0954454	-0.869785	0.384418	0.954073	BaP	3h	AhR+/+	none	3	3	0	0
ENSMUSG00000017550.14	Atad5	117.962	-0.0146843	0.190471	-0.0770946	0.938548	0.996448	BaP	3h	AhR+/+	none	2	2	0	0
ENSMUSG00000017561.16	Crlf3	3369.72	-0.0631925	0.0649773	-0.972533	0.330785	0.952405	BaP	3h	AhR+/+	none	1	1	0	0
ENSMUSG00000017607.9	Tns4	30.4969	-0.697066	0.45909	-1.51836	0.128923	0.883677	BaP	3h	AhR+/+	none	5	3	2	0
ENSMUSG00000017615.12	Tnfaip1	1567.51	0.0289966	0.052086	0.556706	0.577728	0.975499	BaP	3h	AhR+/+	none	3	3	0	0
ENSMUSG00000017631.19	Abr	12202.4	0.0853237	0.0384211	2.22075	0.0263677	0.787515	BaP	3h	AhR+/+	none	2	2	0	0
ENSMUSG00000017639.13	Rab11fip4	17.5733	-0.196479	0.364795	-0.538602	0.590161	0.978168	BaP	3h	AhR+/+	none	3	3	0	0
ENSMUSG00000017652.16	Cd40	10806.6	0.0808149	0.162169	0.498338	0.618246	0.980978	BaP	3h	AhR+/+	none	5	4	1	0
ENSMUSG00000017664.16	Slc35c2	883.081	0.0945183	0.0769778	1.22786	0.219498	0.927408	BaP	3h	AhR+/+	none	4	4	0	0
ENSMUSG00000017667.9	Zfp334	12.0733	0.0249208	0.474229	0.0525501	0.95809	0.998128	BaP	3h	AhR+/+	none	2	1	1	0
ENSMUSG00000017670.16	Elmo2	1115.86	0.0120094	0.0737204	0.162905	0.870593	0.994611	BaP	3h	AhR+/+	none	1	0	0	1
ENSMUSG00000017677.11	Wsb1	3019.06	-0.0960337	0.084367	-1.13828	0.255002	0.935147	BaP	3h	AhR+/+	none	2	1	0	1
ENSMUSG00000017679.16	Ttpal	1015.2	0.00494086	0.060177	0.0821054	0.934563	0.996448	BaP	3h	AhR+/+	none	2	2	0	0
ENSMUSG00000017686.17	Rhot1	1620.2	-0.0706373	0.0744082	-0.949322	0.342457	0.952405	BaP	3h	AhR+/+	none	3	3	0	0
ENSMUSG00000017697.3	Ada	69.9147	-0.153872	0.206058	-0.746743	0.455219	0.970386	BaP	3h	AhR+/+	none	1	1	0	0
ENSMUSG00000017707.9	Serinc3	16769.8	-0.00548372	0.0682094	-0.0803955	0.935923	0.996448	BaP	3h	AhR+/+	none	2	2	0	0
ENSMUSG00000017713.9	Tha1	108.049	0.0541899	0.148303	0.3654	0.714813	0.99152	BaP	3h	AhR+/+	none	5	3	2	0
ENSMUSG00000017715.11	Pgs1	3102.59	0.0983311	0.0577452	1.70284	0.0885974	0.8658	BaP	3h	AhR+/+	none	5	3	2	0
ENSMUSG00000017716.15	Birc5	379.502	-0.0593878	0.120847	-0.491428	0.623124	0.981327	BaP	3h	AhR+/+	none	2	2	0	0
ENSMUSG00000017718.15	Afmid	26.248	-0.558466	0.421841	-1.32388	0.185543	0.907522	BaP	3h	AhR+/+	none	4	3	0	1
ENSMUSG00000017721.15	Pigt	1719.65	0.0657629	0.0711997	0.92364	0.355674	0.952632	BaP	3h	AhR+/+	none	4	4	0	0
ENSMUSG00000017734.15	Dbndd2	20.6552	0.0586061	0.391706	0.149618	0.881066	0.994611	BaP	3h	AhR+/+	none	4	4	0	0
ENSMUSG00000017737.2	Mmp9	91.5351	0.0163641	0.253838	0.064467	0.948598	0.997598	BaP	3h	AhR+/+	none	4	3	0	1
ENSMUSG00000017747.13	Ghdc	494.36	0.17542	0.0907054	1.93395	0.0531189	0.839211	BaP	3h	AhR+/+	none	1	1	0	0
ENSMUSG00000017754.13	Pltp	7691.12	0.122983	0.0776961	1.58287	0.113451	0.877987	BaP	3h	AhR+/+	none	3	3	0	0
ENSMUSG00000017756.9	Slc12a7	1285.22	0.0104252	0.0914838	0.113957	0.909272	0.996448	BaP	3h	AhR+/+	none	4	2	2	0
ENSMUSG00000017760.16	Ctsa	26243.1	0.0758579	0.0527356	1.43846	0.150305	0.900648	BaP	3h	AhR+/+	none	5	5	0	0
ENSMUSG00000017764.2	Zswim1	238.702	-0.0398205	0.138843	-0.286802	0.774264	0.994611	BaP	3h	AhR+/+	none	2	1	0	1
ENSMUSG00000017765.17	Slc12a4	2153.24	0.140005	0.0672358	2.0823	0.0373147	0.827477	BaP	3h	AhR+/+	none	3	3	0	0
ENSMUSG00000017774.19	Myo1c	4741.09	0.20058	0.0513919	3.90296	9.50235e-05	0.0328531	BaP	3h	AhR+/+	none	1	0	1	0
ENSMUSG00000017776.15	Crk	3246.76	-0.00546955	0.0700246	-0.0781091	0.937741	0.996448	BaP	3h	AhR+/+	none	3	2	1	0
ENSMUSG00000017778.14	Cox7c	1302.91	0.110292	0.0947655	1.16384	0.244489	0.930029	BaP	3h	AhR+/+	none	0	0	0	0
ENSMUSG00000017781.17	Pitpna	9700.39	-0.0374955	0.0442169	-0.847989	0.396444	0.954073	BaP	3h	AhR+/+	none	1	1	0	0
ENSMUSG00000017801.15	Mlx	1562.6	-0.0375554	0.0677947	-0.553958	0.579607	0.975995	BaP	3h	AhR+/+	none	4	4	0	0
ENSMUSG00000017802.14	Retreg3	1775.85	0.0641836	0.0672839	0.953923	0.340123	0.952405	BaP	3h	AhR+/+	none	0	0	0	0
ENSMUSG00000017830.15	Dhx58	4937.06	0.0445628	0.0849146	0.524796	0.599725	0.979877	BaP	3h	AhR+/+	none	3	2	1	0
ENSMUSG00000017831.8	Rab5a	2067.19	-0.0636121	0.0832409	-0.764193	0.444752	0.969017	BaP	3h	AhR+/+	none	4	4	0	0
ENSMUSG00000017837.12	Nkiras2	1821.49	-0.00669522	0.0712769	-0.0939326	0.925163	0.996448	BaP	3h	AhR+/+	none	2	2	0	0
ENSMUSG00000017843.14	Ppp2r5c	3107.38	0.00750858	0.0515668	0.145609	0.88423	0.994611	BaP	3h	AhR+/+	none	2	2	0	0
ENSMUSG00000017858.12	Ift52	708.267	0.018299	0.07059	0.25923	0.795458	0.994611	BaP	3h	AhR+/+	none	3	3	0	0
ENSMUSG00000017861.11	Mybl2	103.848	-0.129294	0.210826	-0.613275	0.539695	0.975499	BaP	3h	AhR+/+	none	2	2	0	0
ENSMUSG00000017929.13	B4galt5	4369.41	0.0943361	0.0538681	1.75124	0.0799039	0.864726	BaP	3h	AhR+/+	none	4	4	0	0
ENSMUSG00000017943.15	Gdap1l1	10.6115	-0.117974	0.475908	-0.247893	0.804217	0.994611	BaP	3h	AhR+/+	none	1	1	0	0
ENSMUSG00000017999.16	Ddx27	1004.62	0.0091539	0.0716588	0.127743	0.898352	0.995576	BaP	3h	AhR+/+	none	6	4	2	0
ENSMUSG00000018001.18	Cyth3	677.496	-0.0290495	0.0962143	-0.301925	0.762709	0.993869	BaP	3h	AhR+/+	none	1	1	0	0
ENSMUSG00000018008.8	Cyth4	5865.48	0.105059	0.0952326	1.10319	0.269946	0.940829	BaP	3h	AhR+/+	none	2	1	0	1
ENSMUSG00000018012.11	Rac3	123.079	-0.165042	0.160627	-1.02749	0.304191	0.947792	BaP	3h	AhR+/+	none	3	2	1	0
ENSMUSG00000018040.9	Rrp7a	2639	0.0927436	0.0578276	1.60379	0.10876	0.877626	BaP	3h	AhR+/+	none	7	5	2	0
ENSMUSG00000018042.18	Cyb5r3	4302.13	0.0112864	0.065096	0.173381	0.862352	0.994611	BaP	3h	AhR+/+	none	1	1	0	0
ENSMUSG00000018068.13	Ints2	272.137	-0.0596082	0.11877	-0.501881	0.615752	0.980978	BaP	3h	AhR+/+	none	3	2	1	0
ENSMUSG00000018076.12	Med13l	2178.35	0.0781688	0.0688545	1.13528	0.25626	0.935147	BaP	3h	AhR+/+	none	7	7	0	0
ENSMUSG00000018102.5	Hist1h2bc	583.336	0.0341091	0.115876	0.29436	0.768483	0.993869	BaP	3h	AhR+/+	none	5	3	2	0
ENSMUSG00000018143.10	Mafk	1830.96	0.0872741	0.0484534	1.8012	0.0716716	0.864235	BaP	3h	AhR+/+	none	8	7	0	1
ENSMUSG00000018160.15	Med1	1558.44	-0.00450023	0.0725533	-0.0620266	0.950542	0.997598	BaP	3h	AhR+/+	none	1	1	0	0
ENSMUSG00000018166.8	Erbb3	71.2567	-0.0185254	0.229214	-0.0808215	0.935584	0.996448	BaP	3h	AhR+/+	none	4	4	0	0
ENSMUSG00000018167.10	Stard3	3006.49	0.0759118	0.0595009	1.27581	0.202023	0.914753	BaP	3h	AhR+/+	none	1	1	0	0
ENSMUSG00000018169.12	Mfng	103.09	0.245331	0.2167	1.13212	0.257582	0.936783	BaP	3h	AhR+/+	none	2	2	0	0
ENSMUSG00000018171.9	Vmp1	3455.85	-0.0733202	0.0526176	-1.39345	0.163483	0.904945	BaP	3h	AhR+/+	none	3	3	0	0
ENSMUSG00000018189.12	Uchl5	632.538	-0.0213703	0.107524	-0.198749	0.842459	0.994611	BaP	3h	AhR+/+	none	0	0	0	0
ENSMUSG00000018196.18	Glrx2	375.88	0.0130877	0.0977456	0.133895	0.893486	0.995576	BaP	3h	AhR+/+	none	0	0	0	0
ENSMUSG00000018199.9	Ro60	234.079	0.193257	0.171387	1.1276	0.259487	0.937627	BaP	3h	AhR+/+	none	0	0	0	0
ENSMUSG00000018209.15	Stk4	3653.96	-0.0138744	0.0456488	-0.303937	0.761176	0.993869	BaP	3h	AhR+/+	none	6	5	1	0
ENSMUSG00000018217.12	Pmp22	7798.52	0.0915132	0.0628428	1.45622	0.145331	0.895735	BaP	3h	AhR+/+	none	2	2	0	0
ENSMUSG00000018238.6	Gdf9	22.2824	0.369161	0.453075	0.814789	0.415193	0.962226	BaP	3h	AhR+/+	none	6	6	0	0
ENSMUSG00000018239.9	Zcchc10	180.72	-0.0664001	0.146139	-0.454364	0.649567	0.983708	BaP	3h	AhR+/+	none	1	0	1	0
ENSMUSG00000018286.6	Psmb6	8879.96	0.0561456	0.0661246	0.849087	0.395833	0.954073	BaP	3h	AhR+/+	none	3	3	0	0
ENSMUSG00000018287.12	Spag7	844.975	-0.0502493	0.0754277	-0.666192	0.505289	0.975499	BaP	3h	AhR+/+	none	2	2	0	0
ENSMUSG00000018293.4	Pfn1	17436.3	0.0378097	0.0603307	0.626708	0.53085	0.975499	BaP	3h	AhR+/+	none	9	9	0	0
ENSMUSG00000018322.10	Tomm34	721.479	0.0480693	0.0627239	0.766364	0.44346	0.968447	BaP	3h	AhR+/+	none	3	3	0	0
ENSMUSG00000018326.9	Ywhab	5710.19	0.016973	0.0655656	0.25887	0.795735	0.994611	BaP	3h	AhR+/+	none	2	1	0	1
ENSMUSG00000018334.18	Ksr1	78.5246	0.0227997	0.22876	0.0996666	0.920609	0.996448	BaP	3h	AhR+/+	none	4	1	3	0
ENSMUSG00000018339.11	Gpx3	1418.34	0.056775	0.0892831	0.635898	0.524843	0.975499	BaP	3h	AhR+/+	none	2	0	2	0
ENSMUSG00000018340.13	Anxa6	4151.58	0.0685574	0.0611916	1.12037	0.262554	0.937633	BaP	3h	AhR+/+	none	4	3	1	0
ENSMUSG00000018341.12	Il12rb2	100.614	-0.0259375	0.157964	-0.164198	0.869575	0.994611	BaP	3h	AhR+/+	none	4	4	0	0
ENSMUSG00000018347.16	Zkscan6	364.195	0.0355039	0.0930542	0.38154	0.702803	0.988733	BaP	3h	AhR+/+	none	6	4	2	0
ENSMUSG00000018362.14	Kpna2	1423.96	-0.0758719	0.0887634	-0.854766	0.392681	0.954073	BaP	3h	AhR+/+	none	0	0	0	0
ENSMUSG00000018363.16	Smurf2	764.764	-0.0624442	0.0941982	-0.662902	0.507393	0.975499	BaP	3h	AhR+/+	none	4	4	0	0
ENSMUSG00000018372.13	Cep95	205.237	0.0907786	0.166447	0.545391	0.585485	0.978168	BaP	3h	AhR+/+	none	3	3	0	0
ENSMUSG00000018377.10	Vezf1	1085.84	-8.80144e-05	0.0604664	-0.00145559	0.998839	0.999788	BaP	3h	AhR+/+	none	3	3	0	0
ENSMUSG00000018378.13	Cuedc1	318.277	0.0732071	0.130957	0.559018	0.576149	0.975499	BaP	3h	AhR+/+	none	6	6	0	0
ENSMUSG00000018379.17	Srsf1	2914.75	0.00779319	0.0992609	0.0785121	0.937421	0.996448	BaP	3h	AhR+/+	none	2	2	0	0
ENSMUSG00000018381.15	Abi3	808.172	0.424651	0.12571	3.37803	0.000730076	0.14316	BaP	3h	AhR+/+	none	0	0	0	0
ENSMUSG00000018395.19	Kif3a	681.535	-0.00109634	0.0867937	-0.0126316	0.989922	0.999416	BaP	3h	AhR+/+	none	0	0	0	0
ENSMUSG00000018398.18	39692	2342.81	-0.0253473	0.0665001	-0.381162	0.703083	0.988733	BaP	3h	AhR+/+	none	5	3	2	0
ENSMUSG00000018401.17	Mtmr4	496.824	0.141527	0.101209	1.39836	0.162006	0.904945	BaP	3h	AhR+/+	none	4	4	0	0
ENSMUSG00000018405.7	Mrm1	271.035	0.0834531	0.185675	0.449459	0.653101	0.984125	BaP	3h	AhR+/+	none	1	1	0	0
ENSMUSG00000018412.16	Kansl1	1530.46	-0.0220011	0.0686021	-0.320706	0.748433	0.993851	BaP	3h	AhR+/+	none	2	2	0	0
ENSMUSG00000018415.14	Gid4	501.489	0.00209942	0.113421	0.01851	0.985232	0.999416	BaP	3h	AhR+/+	none	5	5	0	0
ENSMUSG00000018417.14	Myo1b	118.578	0.116954	0.195385	0.598582	0.549452	0.975499	BaP	3h	AhR+/+	none	2	2	0	0
ENSMUSG00000018425.18	Dhx40	660.776	-0.0275174	0.108142	-0.254457	0.799142	0.994611	BaP	3h	AhR+/+	none	0	0	0	0
ENSMUSG00000018427.7	Ypel2	93.7586	0.259188	0.351051	0.738321	0.460319	0.971308	BaP	3h	AhR+/+	none	4	2	2	0
ENSMUSG00000018428.15	Akap1	207.384	-0.117187	0.118648	-0.98768	0.323309	0.952405	BaP	3h	AhR+/+	none	8	8	0	0
ENSMUSG00000018433.14	Nol11	732	-0.126549	0.0798794	-1.58425	0.113136	0.877987	BaP	3h	AhR+/+	none	2	2	0	0
ENSMUSG00000018442.13	Derl2	1482.04	0.091501	0.0741011	1.23481	0.2169	0.927408	BaP	3h	AhR+/+	none	1	1	0	0
ENSMUSG00000018446.8	C1qbp	1103.2	-0.00597487	0.0559388	-0.106811	0.914939	0.996448	BaP	3h	AhR+/+	none	3	3	0	0
ENSMUSG00000018449.12	Rpain	226.869	0.0208286	0.142574	0.146089	0.883851	0.994611	BaP	3h	AhR+/+	none	2	2	0	0
ENSMUSG00000018459.15	Slc13a3	640.573	-0.0287285	0.166644	-0.172395	0.863127	0.994611	BaP	3h	AhR+/+	none	3	3	0	0
ENSMUSG00000018470.8	Kcnab3	3.19356	0.172771	1.29005	0.133926	0.893461	NA	BaP	3h	AhR+/+	none	5	5	0	0
ENSMUSG00000018474.17	Chd3	644.821	0.111672	0.101862	1.09632	0.272941	0.940829	BaP	3h	AhR+/+	none	2	1	0	1
ENSMUSG00000018476.7	Kdm6b	608.162	0.242186	0.117027	2.06948	0.0385006	0.827477	BaP	3h	AhR+/+	none	0	0	0	0
ENSMUSG00000018481.9	Appbp2	1397.27	0.04141	0.063744	0.64963	0.515931	0.975499	BaP	3h	AhR+/+	none	2	2	0	0
ENSMUSG00000018500.2	Adora2b	529.453	0.0155739	0.153074	0.101741	0.918962	0.996448	BaP	3h	AhR+/+	none	5	5	0	0
ENSMUSG00000018501.17	Ncor1	3227.05	0.0764142	0.0665103	1.14891	0.250594	0.932664	BaP	3h	AhR+/+	none	4	4	0	0
ENSMUSG00000018507.16	Trpv2	4068.27	0.0956894	0.0561232	1.70499	0.0881964	0.8658	BaP	3h	AhR+/+	none	0	0	0	0
ENSMUSG00000018509.8	Cenpv	67.57	-0.0191273	0.207449	-0.092202	0.926538	0.996448	BaP	3h	AhR+/+	none	5	2	2	1
ENSMUSG00000018537.16	Pcgf2	138.24	0.518841	0.161937	3.20398	0.00135542	0.2095	BaP	3h	AhR+/+	none	1	1	0	0
ENSMUSG00000018541.10	Cwc25	754.986	0.0319652	0.0783678	0.407887	0.683357	0.985887	BaP	3h	AhR+/+	none	4	4	0	0
ENSMUSG00000018547.8	Pip4k2b	1413.13	0.0397636	0.0598036	0.664903	0.506113	0.975499	BaP	3h	AhR+/+	none	4	4	0	0
ENSMUSG00000018548.15	Trim37	428.237	0.0117456	0.0996059	0.117921	0.90613	0.996448	BaP	3h	AhR+/+	none	4	4	0	0
ENSMUSG00000018559.16	Ctdnep1	2491	0.0630891	0.0472724	1.33459	0.182011	0.907522	BaP	3h	AhR+/+	none	1	1	0	0
ENSMUSG00000018565.17	Elp5	1704.24	0.00517443	0.0612835	0.0844344	0.932711	0.996448	BaP	3h	AhR+/+	none	1	1	0	0
ENSMUSG00000018567.14	Gabarap	11498.9	0.0212585	0.0555435	0.382737	0.701915	0.988733	BaP	3h	AhR+/+	none	1	1	0	0
ENSMUSG00000018570.17	2810408A11Rik	2.53725	-1.36138	1.39312	-0.977218	0.328461	NA	BaP	3h	AhR+/+	none	3	3	0	0
ENSMUSG00000018572.10	Phf23	1736.53	0.0747052	0.0700879	1.06588	0.286478	0.944834	BaP	3h	AhR+/+	none	1	1	0	0
ENSMUSG00000018574.14	Acadvl	1278.33	0.0910435	0.062954	1.44619	0.148124	0.898223	BaP	3h	AhR+/+	none	5	5	0	0
ENSMUSG00000018583.5	G3bp1	3422.16	0.0866055	0.0433674	1.99702	0.0458231	0.835821	BaP	3h	AhR+/+	none	5	4	0	1
ENSMUSG00000018585.9	Atox1	2819.19	0.080494	0.0795026	1.01247	0.311314	0.948602	BaP	3h	AhR+/+	none	4	4	0	0
ENSMUSG00000018593.13	Sparc	3.40468	-0.104566	1.02629	-0.101888	0.918846	NA	BaP	3h	AhR+/+	none	3	3	0	0
ENSMUSG00000018599.5	Mief2	302.759	0.200255	0.107093	1.86991	0.0614956	0.859289	BaP	3h	AhR+/+	none	5	5	0	0
ENSMUSG00000018648.15	Dusp14	20.0479	-0.310135	0.332742	-0.93206	0.351306	0.952405	BaP	3h	AhR+/+	none	3	3	0	0
ENSMUSG00000018651.14	Tada2a	113.12	0.587528	0.202222	2.90536	0.00366825	0.442622	BaP	3h	AhR+/+	none	6	6	0	0
ENSMUSG00000018654.17	Ikzf1	7702.66	-0.0645455	0.0877359	-0.735679	0.461926	0.971308	BaP	3h	AhR+/+	none	1	1	0	0
ENSMUSG00000018659.12	Pnpo	228.3	0.0756211	0.121964	0.620027	0.53524	0.975499	BaP	3h	AhR+/+	none	1	1	0	0
ENSMUSG00000018661.17	Cog1	803.387	0.181132	0.0750025	2.41501	0.0157348	0.709015	BaP	3h	AhR+/+	none	2	2	0	0
ENSMUSG00000018666.13	Cbx1	769.784	-0.0235293	0.0747649	-0.314711	0.752981	0.993851	BaP	3h	AhR+/+	none	4	2	2	0
ENSMUSG00000018669.14	Cdk5rap3	416.21	0.0243779	0.0977064	0.249501	0.802973	0.994611	BaP	3h	AhR+/+	none	5	4	1	0
ENSMUSG00000018672.15	Copz2	99.29	-0.19823	0.151506	-1.3084	0.190738	0.909916	BaP	3h	AhR+/+	none	1	1	0	0
ENSMUSG00000018677.9	Slc25a39	2730.91	0.0965094	0.0797243	1.21054	0.226072	0.927408	BaP	3h	AhR+/+	none	2	2	0	0
ENSMUSG00000018678.13	Sp2	545.052	0.063685	0.0918966	0.693007	0.488305	0.975499	BaP	3h	AhR+/+	none	0	0	0	0
ENSMUSG00000018697.14	Aatf	397.895	-0.0529471	0.092165	-0.574481	0.565642	0.975499	BaP	3h	AhR+/+	none	3	3	0	0
ENSMUSG00000018707.13	Dync1h1	15516.3	0.0728761	0.0556969	1.30844	0.190724	0.909916	BaP	3h	AhR+/+	none	3	3	0	0
ENSMUSG00000018733.10	Pex12	190.734	-0.0086381	0.134122	-0.0644049	0.948648	0.997598	BaP	3h	AhR+/+	none	1	1	0	0
ENSMUSG00000018736.14	Ndel1	1982.84	-0.0164001	0.062981	-0.260397	0.794558	0.994611	BaP	3h	AhR+/+	none	3	3	0	0
ENSMUSG00000018740.14	Slc25a35	47.9788	0.162778	0.239626	0.679302	0.496946	0.975499	BaP	3h	AhR+/+	none	3	3	0	0
ENSMUSG00000018750.14	Zbtb4	735.02	0.147124	0.109856	1.33924	0.180491	0.907522	BaP	3h	AhR+/+	none	7	7	0	0
ENSMUSG00000018752.19	Tnfsfm13	148.329	0.00508607	0.160296	0.0317293	0.974688	0.99864	BaP	3h	AhR+/+	none	1	0	0	1
ENSMUSG00000018761.14	Mpdu1	1210.45	0.106187	0.0751232	1.41351	0.157507	0.904945	BaP	3h	AhR+/+	none	2	2	0	0
ENSMUSG00000018765.5	Fxr2	1387.95	-0.00504507	0.0569207	-0.0886333	0.929373	0.996448	BaP	3h	AhR+/+	none	4	2	2	0
ENSMUSG00000018770.9	Atp5g3	2982.94	-0.0143308	0.076081	-0.188363	0.850592	0.994611	BaP	3h	AhR+/+	none	1	1	0	0
ENSMUSG00000018774.13	Cd68	35022.7	0.0309754	0.0748612	0.413771	0.679042	0.985887	BaP	3h	AhR+/+	none	2	2	0	0
ENSMUSG00000018796.13	Acsl1	28536.6	-0.00446839	0.0784574	-0.056953	0.954583	0.997598	BaP	3h	AhR+/+	none	5	3	2	0
ENSMUSG00000018800.14	Abca5	48.8251	-0.0517417	0.225246	-0.229712	0.818315	0.994611	BaP	3h	AhR+/+	none	4	4	0	0
ENSMUSG00000018809.2	Smyd4	80.2714	0.175534	0.306465	0.57277	0.566801	0.975499	BaP	3h	AhR+/+	none	3	3	0	0
ENSMUSG00000018819.10	Lsp1	5243.75	0.0505374	0.0832243	0.607243	0.54369	0.975499	BaP	3h	AhR+/+	none	1	1	0	0
ENSMUSG00000018820.13	Zfyve27	664.085	0.0268169	0.0975668	0.274857	0.783426	0.994611	BaP	3h	AhR+/+	none	2	1	1	0
ENSMUSG00000018821.3	Avpi1	76.0592	0.373384	0.231196	1.61501	0.106308	0.877626	BaP	3h	AhR+/+	none	6	6	0	0
ENSMUSG00000018841.17	Rad51d	258.566	-0.036738	0.126081	-0.291384	0.770757	0.994381	BaP	3h	AhR+/+	none	3	2	0	1
ENSMUSG00000018846.8	Pank3	1142.53	0.0078561	0.126839	0.0619373	0.950613	0.997598	BaP	3h	AhR+/+	none	5	5	0	0
ENSMUSG00000018848.4	Rars	3802.39	-0.0221176	0.0915325	-0.241636	0.809062	0.994611	BaP	3h	AhR+/+	none	3	3	0	0
ENSMUSG00000018858.15	Mrpl58	336.048	0.127596	0.120269	1.06092	0.288727	0.944834	BaP	3h	AhR+/+	none	0	0	0	0
ENSMUSG00000018861.8	Fdxr	81.6192	0.0528867	0.29199	0.181125	0.85627	0.994611	BaP	3h	AhR+/+	none	5	5	0	0
ENSMUSG00000018882.12	Mrpl45	1310.37	0.11009	0.0688472	1.59904	0.109811	0.877626	BaP	3h	AhR+/+	none	4	4	0	0
ENSMUSG00000018899.16	Irf1	15069.6	0.118518	0.0622766	1.9031	0.0570277	0.850534	BaP	3h	AhR+/+	none	3	3	0	0
ENSMUSG00000018900.7	Slc22a5	228.817	-0.0648741	0.12589	-0.515323	0.606327	0.980978	BaP	3h	AhR+/+	none	4	4	0	0
ENSMUSG00000018906.14	P4ha2	199.924	0.0517616	0.145417	0.355954	0.721875	0.992263	BaP	3h	AhR+/+	none	2	2	0	0
ENSMUSG00000018909.15	Arrb1	1580.41	0.241544	0.108916	2.2177	0.0265752	0.787515	BaP	3h	AhR+/+	none	6	6	0	0
ENSMUSG00000018916.5	Csf2	14.5071	-0.598536	0.562303	-1.06444	0.287131	0.944834	BaP	3h	AhR+/+	none	7	6	0	1
ENSMUSG00000018919.10	Tm4sf5	24.7893	0.265823	0.354128	0.750642	0.452868	0.970386	BaP	3h	AhR+/+	none	1	1	0	0
ENSMUSG00000018920.11	Cxcl16	13746	0.0362352	0.0672286	0.538984	0.589898	0.978168	BaP	3h	AhR+/+	none	1	1	0	0
ENSMUSG00000018921.11	Pelp1	788.775	0.0831988	0.071114	1.16994	0.242027	0.929975	BaP	3h	AhR+/+	none	8	8	0	0
ENSMUSG00000018923.13	Med11	829.642	0.117948	0.0936152	1.25993	0.207696	0.914753	BaP	3h	AhR+/+	none	1	1	0	0
ENSMUSG00000018925.3	Heatr9	154.217	-0.191494	0.236516	-0.809646	0.418144	0.963273	BaP	3h	AhR+/+	none	4	1	3	0
ENSMUSG00000018927.3	Ccl6	2842.21	-0.0223182	0.0843974	-0.264441	0.79144	0.994611	BaP	3h	AhR+/+	none	4	2	2	0
ENSMUSG00000018930.3	Ccl4	46579.5	-0.0314805	0.109674	-0.287036	0.774085	0.994611	BaP	3h	AhR+/+	none	1	0	0	1
ENSMUSG00000018931.3	Natd1	459.126	0.349982	0.180498	1.93898	0.0525035	0.835821	BaP	3h	AhR+/+	none	0	0	0	0
ENSMUSG00000018932.9	Map2k3	1694.44	-0.00716557	0.0680459	-0.105305	0.916134	0.996448	BaP	3h	AhR+/+	none	7	7	0	0
ENSMUSG00000018965.11	Ywhah	8394.68	0.0186231	0.0517813	0.359648	0.71911	0.992263	BaP	3h	AhR+/+	none	4	2	2	0
ENSMUSG00000018974.7	Sart3	916.654	0.163237	0.0626358	2.60612	0.00915744	0.638257	BaP	3h	AhR+/+	none	7	7	0	0
ENSMUSG00000018983.9	E2f2	223.358	-0.205947	0.268101	-0.768167	0.442388	0.968059	BaP	3h	AhR+/+	none	2	2	0	0
ENSMUSG00000018986.10	Slfn3	851.947	-0.101482	0.0878428	-1.15527	0.247981	0.930851	BaP	3h	AhR+/+	none	0	0	0	0
ENSMUSG00000018995.12	Nars2	107.783	-0.260881	0.206239	-1.26494	0.205891	0.914753	BaP	3h	AhR+/+	none	1	1	0	0
ENSMUSG00000018999.14	Slc35b4	1000.05	-0.0537633	0.0644055	-0.834763	0.403851	0.959457	BaP	3h	AhR+/+	none	2	2	0	0
ENSMUSG00000019039.14	Dalrd3	293.006	0.0710581	0.129365	0.549283	0.582811	0.977402	BaP	3h	AhR+/+	none	3	3	0	0
ENSMUSG00000019054.13	Fis1	1624.89	0.0846834	0.0803844	1.05348	0.292121	0.946084	BaP	3h	AhR+/+	none	4	4	0	0
ENSMUSG00000019055.15	Plod1	4298.7	0.0855066	0.067682	1.26336	0.20646	0.914753	BaP	3h	AhR+/+	none	1	1	0	0
ENSMUSG00000019066.13	Rab3d	843.03	-0.0183698	0.0811219	-0.226447	0.820854	0.994611	BaP	3h	AhR+/+	none	2	2	0	0
ENSMUSG00000019080.8	Mfsd3	108.144	-0.157704	0.166141	-0.94922	0.342509	0.952405	BaP	3h	AhR+/+	none	4	4	0	0
ENSMUSG00000019082.18	Slc25a22	2228.88	0.0471412	0.0672512	0.700972	0.483321	0.975499	BaP	3h	AhR+/+	none	5	5	0	0
ENSMUSG00000019087.13	Atp6ap1	10768.1	-0.00374203	0.0406231	-0.0921158	0.926606	0.996448	BaP	3h	AhR+/+	none	3	3	0	0
ENSMUSG00000019088.13	Dnase1l1	3947.54	0.00484084	0.0410482	0.117931	0.906123	0.996448	BaP	3h	AhR+/+	none	2	0	2	0
ENSMUSG00000019122.8	Ccl9	49842.8	-0.0342082	0.0957734	-0.357179	0.720958	0.992263	BaP	3h	AhR+/+	none	1	1	0	0
ENSMUSG00000019132.11	BC005537	12732.3	-0.085531	0.0771962	-1.10797	0.267875	0.939083	BaP	3h	AhR+/+	none	5	5	0	0
ENSMUSG00000019139.10	Isyna1	733.741	0.189646	0.0895733	2.11721	0.0342419	0.827477	BaP	3h	AhR+/+	none	6	6	0	0
ENSMUSG00000019143.15	Hars2	368.713	0.0600315	0.102347	0.586549	0.557507	0.975499	BaP	3h	AhR+/+	none	0	0	0	0
ENSMUSG00000019158.9	Tmem160	323.034	0.223369	0.144549	1.54528	0.122278	0.883677	BaP	3h	AhR+/+	none	1	1	0	0
ENSMUSG00000019173.11	Rab5c	8375.35	0.0689849	0.0476627	1.44736	0.147797	0.898128	BaP	3h	AhR+/+	none	3	3	0	0
ENSMUSG00000019179.10	Mdh2	4172.72	0.0733118	0.0540104	1.35736	0.174665	0.907522	BaP	3h	AhR+/+	none	1	1	0	0
ENSMUSG00000019188.16	H13	2982.85	0.00720218	0.0475877	0.151345	0.879703	0.994611	BaP	3h	AhR+/+	none	4	3	0	1
ENSMUSG00000019189.13	Rnf145	1637.94	-0.020433	0.0630048	-0.324309	0.745704	0.993851	BaP	3h	AhR+/+	none	3	3	0	0
ENSMUSG00000019194.15	Scn1b	177.526	0.322534	0.145203	2.22126	0.0263336	0.787515	BaP	3h	AhR+/+	none	3	3	0	0
ENSMUSG00000019210.10	Atp6v1e1	6771.54	-0.0239966	0.0584886	-0.410279	0.681601	0.985887	BaP	3h	AhR+/+	none	2	2	0	0
ENSMUSG00000019214.14	Chtf18	82.1029	0.0174486	0.240043	0.0726894	0.942053	0.996534	BaP	3h	AhR+/+	none	8	7	1	0
ENSMUSG00000019254.16	Ppp1r12c	1858.46	0.0569357	0.086715	0.656585	0.511448	0.975499	BaP	3h	AhR+/+	none	2	2	0	0
ENSMUSG00000019256.17	Ahr	175.259	0.00942254	0.211727	0.0445033	0.964503	0.99864	BaP	3h	AhR+/+	none	0	0	0	0
ENSMUSG00000019261.3	Map1s	771.982	-0.0310897	0.151458	-0.20527	0.837361	0.994611	BaP	3h	AhR+/+	none	2	2	0	0
ENSMUSG00000019295.8	Tmem129	489.626	0.11318	0.106969	1.05806	0.290026	0.945368	BaP	3h	AhR+/+	none	1	1	0	0
ENSMUSG00000019297.9	Nop9	787.098	0.0561237	0.0667511	0.840789	0.400466	0.957823	BaP	3h	AhR+/+	none	3	3	0	0
ENSMUSG00000019301.5	Hsd17b1	6.39458	0.238487	1.4723	0.161983	0.87132	NA	BaP	3h	AhR+/+	none	2	2	0	0
ENSMUSG00000019302.16	Atp6v0a1	3922.87	0.0944874	0.0729675	1.29492	0.195347	0.913967	BaP	3h	AhR+/+	none	6	4	2	0
ENSMUSG00000019303.14	Psmc3ip	42.1691	-0.0368263	0.276156	-0.133353	0.893914	0.995576	BaP	3h	AhR+/+	none	4	4	0	0
ENSMUSG00000019320.14	Noxo1	23.9998	-0.552431	0.454048	-1.21668	0.223726	0.927408	BaP	3h	AhR+/+	none	9	9	0	0
ENSMUSG00000019338.13	Zfp687	367.531	0.0775343	0.100923	0.768254	0.442336	0.968059	BaP	3h	AhR+/+	none	4	4	0	0
ENSMUSG00000019359.14	Gdpd2	4.11366	1.06053	0.695742	1.52432	0.12743	NA	BaP	3h	AhR+/+	none	2	0	2	0
ENSMUSG00000019362.8	D8Ertd738e	1176.01	0.0178692	0.0963955	0.185374	0.852936	0.994611	BaP	3h	AhR+/+	none	0	0	0	0
ENSMUSG00000019370.10	Calm3	4588.98	0.0681471	0.0513355	1.32748	0.184349	0.907522	BaP	3h	AhR+/+	none	6	6	0	0
ENSMUSG00000019373.11	Cops3	757.011	-0.028573	0.0830086	-0.344218	0.730683	0.992527	BaP	3h	AhR+/+	none	0	0	0	0
ENSMUSG00000019428.16	Fkbp8	3229.33	0.13088	0.0779529	1.67897	0.0931586	0.868174	BaP	3h	AhR+/+	none	2	2	0	0
ENSMUSG00000019432.15	Ddx39b	3767.78	0.0545402	0.059092	0.922971	0.356022	0.952632	BaP	3h	AhR+/+	none	5	5	0	0
ENSMUSG00000019433.9	Gipc1	995.867	0.222824	0.0921591	2.41781	0.015614	0.709015	BaP	3h	AhR+/+	none	2	2	0	0
ENSMUSG00000019437.17	Tlcd1	9.93992	-0.143745	0.777545	-0.18487	0.853331	0.994611	BaP	3h	AhR+/+	none	5	5	0	0
ENSMUSG00000019461.12	Plscr3	616.622	0.0554032	0.0996184	0.556155	0.578105	0.975499	BaP	3h	AhR+/+	none	5	4	1	0
ENSMUSG00000019464.6	Ptger1	3.94558	-0.0994825	0.811872	-0.122535	0.902476	NA	BaP	3h	AhR+/+	none	0	0	0	0
ENSMUSG00000019470.12	Xab2	1077.04	0.0832516	0.075634	1.10072	0.27102	0.940829	BaP	3h	AhR+/+	none	2	2	0	0
ENSMUSG00000019471.10	Cdc37	3960.07	0.063005	0.0660331	0.954143	0.340011	0.952405	BaP	3h	AhR+/+	none	6	6	0	0
ENSMUSG00000019478.16	Rab4a	25.4159	0.178878	0.372317	0.480444	0.630911	0.982934	BaP	3h	AhR+/+	none	2	2	0	0
ENSMUSG00000019487.11	Trip10	1502.16	0.0910807	0.0846733	1.07567	0.282074	0.944359	BaP	3h	AhR+/+	none	8	8	0	0
ENSMUSG00000019494.14	Cops6	1595.24	-0.0376354	0.0513845	-0.732428	0.463907	0.971308	BaP	3h	AhR+/+	none	4	4	0	0
ENSMUSG00000019505.7	Ubb	16023.4	0.0973699	0.0746424	1.30449	0.192068	0.909981	BaP	3h	AhR+/+	none	1	1	0	0
ENSMUSG00000019518.11	Ap4m1	267.186	0.266307	0.152964	1.74098	0.0816871	0.865024	BaP	3h	AhR+/+	none	7	5	2	0
ENSMUSG00000019528.18	Gyg	2095.72	-0.0461098	0.0822598	-0.560539	0.575112	0.975499	BaP	3h	AhR+/+	none	1	1	0	0
ENSMUSG00000019539.11	Rcn3	5.8521	-0.308344	0.730706	-0.421981	0.673039	NA	BaP	3h	AhR+/+	none	5	4	1	0
ENSMUSG00000019558.14	Slc6a8	4295.3	0.0836894	0.0942679	0.887783	0.374657	0.954073	BaP	3h	AhR+/+	none	2	2	0	0
ENSMUSG00000019564.12	Arid3a	738.906	0.165018	0.127221	1.29709	0.194599	0.913086	BaP	3h	AhR+/+	none	5	5	0	0
ENSMUSG00000019578.11	Ubxn6	1086.84	0.126	0.0908648	1.38668	0.165541	0.905708	BaP	3h	AhR+/+	none	1	1	0	0
ENSMUSG00000019579.13	Mydgf	1438.21	-0.0367233	0.0744503	-0.493259	0.62183	0.981327	BaP	3h	AhR+/+	none	2	2	0	0
ENSMUSG00000019590.16	Cyb561	12.0673	-0.590507	0.430658	-1.37117	0.170321	0.907522	BaP	3h	AhR+/+	none	15	12	2	1
ENSMUSG00000019659.8	Ccdc12	776.499	0.0549233	0.0926596	0.592743	0.553353	0.975499	BaP	3h	AhR+/+	none	9	9	0	0
ENSMUSG00000019689.4	Fmc1	62.809	0.0903648	0.200498	0.450701	0.652205	0.984125	BaP	3h	AhR+/+	none	0	0	0	0
ENSMUSG00000019699.16	Akt3	1664.94	-0.0213526	0.0898283	-0.237705	0.81211	0.994611	BaP	3h	AhR+/+	none	4	3	1	0
ENSMUSG00000019710.13	Mrpl24	1626.24	-0.00354261	0.0720647	-0.0491588	0.960793	0.99864	BaP	3h	AhR+/+	none	6	4	2	0
ENSMUSG00000019715.14	Gle1	479.054	0.0304776	0.0829762	0.367305	0.713392	0.991381	BaP	3h	AhR+/+	none	4	2	2	0
ENSMUSG00000019726.12	Lyst	2777.78	-0.0103174	0.084416	-0.122221	0.902724	0.99606	BaP	3h	AhR+/+	none	4	4	0	0
ENSMUSG00000019731.13	Slc35e1	1457.3	-4.93904e-05	0.0514888	-0.000959244	0.999235	0.999939	BaP	3h	AhR+/+	none	2	2	0	0
ENSMUSG00000019732.14	Calr3	10.3552	-0.449803	0.522165	-0.861419	0.389007	0.954073	BaP	3h	AhR+/+	none	3	3	0	0
ENSMUSG00000019734.16	Tmc4	24.64	0.173157	0.464124	0.373083	0.709087	0.991258	BaP	3h	AhR+/+	none	6	6	0	0
ENSMUSG00000019737.14	Syne4	3.94814	-1.76897	1.37591	-1.28568	0.198557	NA	BaP	3h	AhR+/+	none	3	3	0	0
ENSMUSG00000019738.15	Polr2i	217.368	0.253391	0.140324	1.80576	0.0709563	0.864235	BaP	3h	AhR+/+	none	4	4	0	0
ENSMUSG00000019761.10	Krt10	13.2408	0.552715	0.450736	1.22625	0.220104	0.927408	BaP	3h	AhR+/+	none	2	2	0	0
ENSMUSG00000019763.11	Rmnd1	221.263	-0.202446	0.165283	-1.22485	0.220633	0.927408	BaP	3h	AhR+/+	none	1	1	0	0
ENSMUSG00000019768.16	Esr1	33.4043	-0.118391	0.318414	-0.371814	0.710031	0.991316	BaP	3h	AhR+/+	none	4	4	0	0
ENSMUSG00000019773.7	Fbxo5	103.339	-0.600862	0.32956	-1.82322	0.0682699	0.864235	BaP	3h	AhR+/+	none	5	4	1	0
ENSMUSG00000019774.8	Mtrf1l	124.899	-0.348615	0.181702	-1.91861	0.0550337	0.846055	BaP	3h	AhR+/+	none	3	3	0	0
ENSMUSG00000019777.16	Hdac2	948.302	-0.179592	0.082987	-2.16409	0.0304571	0.809203	BaP	3h	AhR+/+	none	0	0	0	0
ENSMUSG00000019779.15	Frk	12.4481	0.071011	0.442889	0.160336	0.872617	0.994611	BaP	3h	AhR+/+	none	0	0	0	0
ENSMUSG00000019782.10	Rwdd1	984.248	-0.0682376	0.0863349	-0.790382	0.429304	0.965385	BaP	3h	AhR+/+	none	1	1	0	0
ENSMUSG00000019790.17	Stxbp5	1347.48	-0.0302027	0.0665626	-0.453749	0.650009	0.983708	BaP	3h	AhR+/+	none	1	1	0	0
ENSMUSG00000019791.12	Hint3	128.82	-0.156279	0.122519	-1.27555	0.202116	0.914753	BaP	3h	AhR+/+	none	2	1	1	0
ENSMUSG00000019792.8	Trmt11	160.612	-0.217445	0.131255	-1.65666	0.0975881	0.870983	BaP	3h	AhR+/+	none	1	1	0	0
ENSMUSG00000019794.13	Katna1	2307.96	0.0163119	0.0969968	0.168169	0.86645	0.994611	BaP	3h	AhR+/+	none	3	3	0	0
ENSMUSG00000019795.17	Pcmt1	1316.25	-0.0749876	0.0683451	-1.09719	0.272559	0.940829	BaP	3h	AhR+/+	none	3	3	0	0
ENSMUSG00000019796.12	Lrp11	342.078	0.00635375	0.0946751	0.0671112	0.946493	0.997598	BaP	3h	AhR+/+	none	3	3	0	0
ENSMUSG00000019797.11	1700021F05Rik	226.351	0.0683116	0.130069	0.525193	0.599449	0.979877	BaP	3h	AhR+/+	none	1	1	0	0
ENSMUSG00000019802.13	Sec63	2479.01	-0.0819671	0.0655251	-1.25093	0.210961	0.918903	BaP	3h	AhR+/+	none	3	2	1	0
ENSMUSG00000019804.12	Snx3	3878.35	-0.0312944	0.0377355	-0.82931	0.406929	0.960517	BaP	3h	AhR+/+	none	1	1	0	0
ENSMUSG00000019806.13	Aig1	87.9254	-0.0484328	0.190176	-0.254674	0.798975	0.994611	BaP	3h	AhR+/+	none	4	4	0	0
ENSMUSG00000019808.8	Adat2	66.505	-0.0760053	0.204919	-0.370905	0.710708	0.991316	BaP	3h	AhR+/+	none	1	1	0	0
ENSMUSG00000019809.16	Pex3	390.851	-0.0839063	0.0922969	-0.909091	0.363302	0.95376	BaP	3h	AhR+/+	none	2	2	0	0
ENSMUSG00000019810.15	Fuca2	2723.83	-0.00453734	0.05858	-0.0774554	0.938261	0.996448	BaP	3h	AhR+/+	none	0	0	0	0
ENSMUSG00000019813.16	Cep57l1	58.4221	0.729467	0.261102	2.79381	0.00520917	0.503221	BaP	3h	AhR+/+	none	1	1	0	0
ENSMUSG00000019814.5	Ltv1	932.318	-0.0748211	0.087248	-0.857567	0.391131	0.954073	BaP	3h	AhR+/+	none	5	5	0	0
ENSMUSG00000019817.18	Plagl1	14.6499	-0.0161503	0.38558	-0.0418859	0.96659	0.99864	BaP	3h	AhR+/+	none	5	3	2	0
ENSMUSG00000019818.15	Cd164	1911.17	-0.0269662	0.120881	-0.22308	0.823473	0.994611	BaP	3h	AhR+/+	none	1	1	0	0
ENSMUSG00000019820.11	Utrn	520.146	0.0094375	0.0851652	0.110814	0.911764	0.996448	BaP	3h	AhR+/+	none	3	2	1	0
ENSMUSG00000019822.12	Smpd2	177.561	0.130926	0.157251	0.832597	0.405072	0.959781	BaP	3h	AhR+/+	none	4	4	0	0
ENSMUSG00000019823.17	Mical1	469.082	0.00932256	0.128361	0.0726275	0.942103	0.996534	BaP	3h	AhR+/+	none	5	3	2	0
ENSMUSG00000019826.11	Zbtb24	291.329	-0.121581	0.113766	-1.0687	0.285206	0.944789	BaP	3h	AhR+/+	none	1	1	0	0
ENSMUSG00000019832.5	Rab32	7351.47	-0.00494572	0.0903509	-0.0547391	0.956346	0.998052	BaP	3h	AhR+/+	none	2	1	1	0
ENSMUSG00000019837.8	Gtf3c6	510.627	-0.08586	0.0896938	-0.957256	0.338438	0.952405	BaP	3h	AhR+/+	none	5	5	0	0
ENSMUSG00000019838.11	Slc16a10	7450.19	-0.0391057	0.0498279	-0.784816	0.432561	0.96652	BaP	3h	AhR+/+	none	4	2	2	0
ENSMUSG00000019841.15	Rev3l	457.646	0.0443144	0.151189	0.293105	0.769442	0.993869	BaP	3h	AhR+/+	none	4	4	0	0
ENSMUSG00000019842.6	Traf3ip2	438.476	0.070291	0.0990569	0.709603	0.477951	0.975499	BaP	3h	AhR+/+	none	1	1	0	0
ENSMUSG00000019843.14	Fyn	869.936	0.107287	0.0899837	1.19229	0.233146	0.927408	BaP	3h	AhR+/+	none	3	2	1	0
ENSMUSG00000019845.8	Tube1	49.203	-0.367805	0.306243	-1.20102	0.229742	0.927408	BaP	3h	AhR+/+	none	2	2	0	0
ENSMUSG00000019849.11	Prep	2029.31	0.0533105	0.054217	0.983281	0.325469	0.952405	BaP	3h	AhR+/+	none	4	4	0	0
ENSMUSG00000019850.11	Tnfaip3	21515.9	0.0395594	0.0659159	0.600149	0.548407	0.975499	BaP	3h	AhR+/+	none	0	0	0	0
ENSMUSG00000019852.7	Arfgef3	264.678	-0.129485	0.156937	-0.825073	0.40933	0.962226	BaP	3h	AhR+/+	none	3	3	0	0
ENSMUSG00000019853.6	Hebp2	8.8522	-0.0279695	0.529926	-0.05278	0.957907	0.998128	BaP	3h	AhR+/+	none	2	2	0	0
ENSMUSG00000019854.17	Reps1	1670.49	-0.0754625	0.0574073	-1.31451	0.188674	0.909381	BaP	3h	AhR+/+	none	4	4	0	0
ENSMUSG00000019857.7	Asf1a	342.906	-0.0532248	0.120848	-0.440426	0.659628	0.984601	BaP	3h	AhR+/+	none	3	3	0	0
ENSMUSG00000019861.15	Gopc	925.198	0.0149571	0.0834252	0.179288	0.857712	0.994611	BaP	3h	AhR+/+	none	2	2	0	0
ENSMUSG00000019863.7	Qrsl1	150.517	-0.0269399	0.14314	-0.188207	0.850714	0.994611	BaP	3h	AhR+/+	none	2	2	0	0
ENSMUSG00000019864.14	Rtn4ip1	184.448	0.00501071	0.126946	0.0394712	0.968515	0.99864	BaP	3h	AhR+/+	none	4	4	0	0
ENSMUSG00000019866.14	Crybg1	3828.27	0.0538479	0.074866	0.719257	0.471982	0.973979	BaP	3h	AhR+/+	none	0	0	0	0
ENSMUSG00000019868.16	Vta1	1199.49	-0.0294434	0.0614899	-0.478834	0.632057	0.98323	BaP	3h	AhR+/+	none	3	2	1	0
ENSMUSG00000019872.13	Smpdl3a	5393.16	-0.141113	0.065574	-2.15196	0.0314003	0.818396	BaP	3h	AhR+/+	none	1	1	0	0
ENSMUSG00000019873.8	Reep3	1972.37	-0.0587417	0.0632328	-0.928976	0.352902	0.952405	BaP	3h	AhR+/+	none	7	5	2	0
ENSMUSG00000019874.11	Fabp7	26.9215	0.113488	0.27683	0.409954	0.68184	0.985887	BaP	3h	AhR+/+	none	2	2	0	0
ENSMUSG00000019876.15	Pkib	292.736	-0.136656	0.108023	-1.26506	0.205851	0.914753	BaP	3h	AhR+/+	none	3	3	0	0
ENSMUSG00000019877.10	Serinc1	6528.06	-0.0606851	0.0742642	-0.817152	0.413842	0.962226	BaP	3h	AhR+/+	none	3	3	0	0
ENSMUSG00000019878.8	Hsf2	518.766	-0.150712	0.100915	-1.49346	0.135316	0.887743	BaP	3h	AhR+/+	none	1	0	0	1
ENSMUSG00000019883.11	Echdc1	137.204	-0.149001	0.145739	-1.02238	0.3066	0.947792	BaP	3h	AhR+/+	none	0	0	0	0
ENSMUSG00000019897.8	Ccdc59	825.813	0.0296578	0.0653213	0.454029	0.649808	0.983708	BaP	3h	AhR+/+	none	3	2	0	1
ENSMUSG00000019907.10	Ppp1r12a	2960.57	-0.00273416	0.0676894	-0.0403928	0.96778	0.99864	BaP	3h	AhR+/+	none	1	1	0	0
ENSMUSG00000019916.14	P4ha1	3932.72	-0.00300336	0.0690952	-0.043467	0.965329	0.99864	BaP	3h	AhR+/+	none	2	2	0	0
ENSMUSG00000019917.10	40422	270.752	-0.0320685	0.113493	-0.282559	0.777515	0.994611	BaP	3h	AhR+/+	none	5	5	0	0
ENSMUSG00000019920.17	Lims1	5536.92	-0.0589752	0.0792465	-0.744199	0.456756	0.970386	BaP	3h	AhR+/+	none	6	6	0	0
ENSMUSG00000019923.14	Zwint	1431.64	-0.0834983	0.0613742	-1.36048	0.173679	0.907522	BaP	3h	AhR+/+	none	3	3	0	0
ENSMUSG00000019927.6	Ube2d1	513.097	-0.0811691	0.0922961	-0.879442	0.379162	0.954073	BaP	3h	AhR+/+	none	6	5	1	0
ENSMUSG00000019929.16	Dcn	15.542	-0.320198	1.31432	-0.243622	0.807524	0.994611	BaP	3h	AhR+/+	none	0	0	0	0
ENSMUSG00000019935.16	Slc17a8	7.32121	-0.0766934	0.623108	-0.123082	0.902042	NA	BaP	3h	AhR+/+	none	4	4	0	0
ENSMUSG00000019942.13	Cdk1	788.139	-0.120843	0.127154	-0.950366	0.341926	0.952405	BaP	3h	AhR+/+	none	6	4	2	0
ENSMUSG00000019943.10	Atp2b1	5529.13	0.0033029	0.0711749	0.0464054	0.962987	0.99864	BaP	3h	AhR+/+	none	3	2	1	0
ENSMUSG00000019944.14	Rhobtb1	119.769	-0.285246	0.231007	-1.2348	0.216906	0.927408	BaP	3h	AhR+/+	none	6	4	2	0
ENSMUSG00000019947.10	Arid5b	1916.1	-0.0203928	0.0714053	-0.285593	0.77519	0.994611	BaP	3h	AhR+/+	none	3	3	0	0
ENSMUSG00000019948.4	Actr6	172.413	0.135279	0.155522	0.869836	0.38439	0.954073	BaP	3h	AhR+/+	none	5	5	0	0
ENSMUSG00000019951.10	Uhrf1bp1l	1529.5	0.0411286	0.0824611	0.498764	0.617945	0.980978	BaP	3h	AhR+/+	none	0	0	0	0
ENSMUSG00000019952.15	Poc1b	206.512	0.16337	0.127293	1.28341	0.199347	0.914753	BaP	3h	AhR+/+	none	3	1	2	0
ENSMUSG00000019960.8	Dusp6	413.139	-0.00401299	0.143497	-0.0279657	0.97769	0.999328	BaP	3h	AhR+/+	none	3	3	0	0
ENSMUSG00000019961.17	Tmpo	1784.6	-0.109577	0.095523	-1.14712	0.25133	0.933433	BaP	3h	AhR+/+	none	3	3	0	0
ENSMUSG00000019966.18	Kitl	93.188	0.217751	0.218337	0.997314	0.318612	0.950051	BaP	3h	AhR+/+	none	2	2	0	0
ENSMUSG00000019969.14	Psen1	3441.1	-0.0293554	0.0504755	-0.581577	0.560852	0.975499	BaP	3h	AhR+/+	none	0	0	0	0
ENSMUSG00000019970.15	Sgk1	5736.93	0.0353491	0.0951361	0.371563	0.710218	0.991316	BaP	3h	AhR+/+	none	0	0	0	0
ENSMUSG00000019971.10	Cep290	168.556	-0.156976	0.18879	-0.831482	0.405701	0.95999	BaP	3h	AhR+/+	none	7	7	0	0
ENSMUSG00000019975.12	Ikbip	150.374	0.0708417	0.152083	0.46581	0.641352	0.983507	BaP	3h	AhR+/+	none	5	5	0	0
ENSMUSG00000019977.16	Hbs1l	1130.72	-0.0270287	0.0617751	-0.437535	0.661724	0.984947	BaP	3h	AhR+/+	none	1	1	0	0
ENSMUSG00000019978.16	Epb41l2	3952.51	-0.0151969	0.0388143	-0.391527	0.695408	0.988035	BaP	3h	AhR+/+	none	5	5	0	0
ENSMUSG00000019979.12	Apaf1	2521.7	-0.00166043	0.085945	-0.0193196	0.984586	0.999416	BaP	3h	AhR+/+	none	3	3	0	0
ENSMUSG00000019982.15	Myb	2.72095	-0.157151	1.27446	-0.123308	0.901863	NA	BaP	3h	AhR+/+	none	3	3	0	0
ENSMUSG00000019984.16	Med23	785.101	-0.0741991	0.070152	-1.05769	0.290197	0.945368	BaP	3h	AhR+/+	none	2	2	0	0
ENSMUSG00000019986.17	Ahi1	131.13	0.0309907	0.169105	0.183263	0.854592	0.994611	BaP	3h	AhR+/+	none	3	3	0	0
ENSMUSG00000019987.9	Arg1	259.484	-0.285172	0.21097	-1.35172	0.176465	0.907522	BaP	3h	AhR+/+	none	0	0	0	0
ENSMUSG00000019988.7	Nedd1	452.939	-0.17912	0.0946051	-1.89335	0.058312	0.854072	BaP	3h	AhR+/+	none	1	1	0	0
ENSMUSG00000019990.15	Pde7b	292.505	0.105672	0.239259	0.441664	0.658732	0.984577	BaP	3h	AhR+/+	none	2	1	1	0
ENSMUSG00000019992.8	Mtfr2	400.22	-0.165658	0.151218	-1.0955	0.273299	0.940882	BaP	3h	AhR+/+	none	2	2	0	0
ENSMUSG00000019996.17	Map7	10.8709	0.0984683	0.391906	0.251255	0.801617	0.994611	BaP	3h	AhR+/+	none	5	4	1	0
ENSMUSG00000019997.11	Ccn2	3.05544	0.708024	0.94745	0.747294	0.454886	NA	BaP	3h	AhR+/+	none	0	0	0	0
ENSMUSG00000019998.6	Stx7	3670.37	-0.0154333	0.0569656	-0.270922	0.786451	0.994611	BaP	3h	AhR+/+	none	7	3	4	0
ENSMUSG00000020003.16	Pex7	394.826	-0.163869	0.10725	-1.52792	0.126533	0.883677	BaP	3h	AhR+/+	none	1	1	0	0
ENSMUSG00000020009.13	Ifngr1	2585.23	-0.101339	0.0599252	-1.6911	0.0908185	0.867741	BaP	3h	AhR+/+	none	7	7	0	0
ENSMUSG00000020010.7	Vnn3	374	0.120536	0.275352	0.437752	0.661566	0.984947	BaP	3h	AhR+/+	none	1	1	0	0
ENSMUSG00000020015.10	Cdk17	595.382	-0.0858336	0.115044	-0.746095	0.45561	0.970386	BaP	3h	AhR+/+	none	6	6	0	0
ENSMUSG00000020018.6	Snrpf	312.327	-0.000971305	0.103172	-0.00941446	0.992488	0.999534	BaP	3h	AhR+/+	none	1	1	0	0
ENSMUSG00000020021.4	Fgd6	1146.45	0.161636	0.092426	1.74882	0.0803229	0.865024	BaP	3h	AhR+/+	none	3	3	0	0
ENSMUSG00000020022.17	Ndufa12	429.871	-0.322752	0.0974459	-3.31211	0.000925946	0.159765	BaP	3h	AhR+/+	none	3	3	0	0
ENSMUSG00000020023.18	Tmcc3	1141.41	0.0481685	0.094603	0.509165	0.610637	0.980978	BaP	3h	AhR+/+	none	6	3	3	0
ENSMUSG00000020024.7	Cep83	1187.07	-0.106203	0.123218	-0.861911	0.388736	0.954073	BaP	3h	AhR+/+	none	3	2	0	1
ENSMUSG00000020027.18	Socs2	24.5586	0.324186	0.340181	0.95298	0.3406	0.952405	BaP	3h	AhR+/+	none	3	3	0	0
ENSMUSG00000020029.6	Nudt4	1050.43	0.0322733	0.0899993	0.358595	0.719898	0.992263	BaP	3h	AhR+/+	none	2	2	0	0
ENSMUSG00000020032.14	Nuak1	143.872	-0.114558	0.223337	-0.512936	0.607996	0.980978	BaP	3h	AhR+/+	none	3	3	0	0
ENSMUSG00000020034.7	Tcp11l2	166.857	-0.0305476	0.201365	-0.151703	0.879421	0.994611	BaP	3h	AhR+/+	none	1	1	0	0
ENSMUSG00000020038.10	Cry1	387.677	-0.0489014	0.106846	-0.457679	0.647183	0.983708	BaP	3h	AhR+/+	none	6	5	0	1
ENSMUSG00000020042.15	Btbd11	9.56432	-0.08526	0.52041	-0.163832	0.869863	0.994611	BaP	3h	AhR+/+	none	5	5	0	0
ENSMUSG00000020044.13	Timp3	1.13416	1.26138	1.48845	0.847442	0.396749	NA	BaP	3h	AhR+/+	none	3	3	0	0
ENSMUSG00000020048.13	Hsp90b1	15583.2	-0.0357986	0.0916741	-0.390498	0.696168	0.988037	BaP	3h	AhR+/+	none	3	3	0	0
ENSMUSG00000020053.18	Igf1	12618.3	-0.0917287	0.0735046	-1.24793	0.212056	0.921771	BaP	3h	AhR+/+	none	4	4	0	0
ENSMUSG00000020056.16	Washc3	786.229	0.0135914	0.0702912	0.193359	0.846678	0.994611	BaP	3h	AhR+/+	none	0	0	0	0
ENSMUSG00000020057.2	Dram1	3521.66	0.0119435	0.0619786	0.192703	0.847192	0.994611	BaP	3h	AhR+/+	none	9	9	0	0
ENSMUSG00000020063.16	Sirt1	595.809	0.108391	0.113014	0.959093	0.337512	0.952405	BaP	3h	AhR+/+	none	3	1	2	0
ENSMUSG00000020064.9	Herc4	1025.88	-0.119235	0.0833849	-1.42993	0.152736	0.900648	BaP	3h	AhR+/+	none	2	1	1	0
ENSMUSG00000020069.16	Hnrnph3	400.242	-0.201529	0.110559	-1.82283	0.0683294	0.864235	BaP	3h	AhR+/+	none	2	2	0	0
ENSMUSG00000020070.18	Rufy2	274.029	-0.046085	0.11985	-0.384521	0.700592	0.988733	BaP	3h	AhR+/+	none	2	2	0	0
ENSMUSG00000020072.15	Pbld2	6.03499	-2.70236	0.951088	-2.84134	0.00449245	NA	BaP	3h	AhR+/+	none	6	5	1	0
ENSMUSG00000020074.7	Ccar1	2216.97	0.00836843	0.0881635	0.0949195	0.924379	0.996448	BaP	3h	AhR+/+	none	3	3	0	0
ENSMUSG00000020075.8	Ddx21	2584.93	-0.0256605	0.0594758	-0.431444	0.666145	0.984947	BaP	3h	AhR+/+	none	7	7	0	0
ENSMUSG00000020076.7	Ddx50	1037.88	-0.137558	0.087021	-1.58074	0.113937	0.877987	BaP	3h	AhR+/+	none	4	4	0	0
ENSMUSG00000020077.14	Srgn	5275.81	-0.0699937	0.0678007	-1.03235	0.30191	0.947792	BaP	3h	AhR+/+	none	4	4	0	0
ENSMUSG00000020078.16	Vps26a	3623.62	-0.0810534	0.0607578	-1.33404	0.182191	0.907522	BaP	3h	AhR+/+	none	8	5	2	1
ENSMUSG00000020079.15	Supv3l1	323.416	0.148685	0.10627	1.39913	0.161774	0.904945	BaP	3h	AhR+/+	none	7	4	3	0
ENSMUSG00000020085.15	Aifm2	651.424	-0.0480536	0.0861901	-0.55753	0.577165	0.975499	BaP	3h	AhR+/+	none	0	0	0	0
ENSMUSG00000020086.6	H2afy2	7.99416	0.107282	0.715078	0.150028	0.880743	0.994611	BaP	3h	AhR+/+	none	3	1	2	0
ENSMUSG00000020087.5	Tysnd1	313.541	-0.125202	0.137941	-0.907647	0.364065	0.953824	BaP	3h	AhR+/+	none	0	0	0	0
ENSMUSG00000020088.10	Sar1a	2642.81	0.124884	0.0596892	2.09224	0.036417	0.827477	BaP	3h	AhR+/+	none	4	4	0	0
ENSMUSG00000020089.8	Ppa1	761.734	-0.015009	0.114489	-0.131095	0.8957	0.995576	BaP	3h	AhR+/+	none	2	2	0	0
ENSMUSG00000020091.15	Eif4ebp2	1618.16	0.00634794	0.0675996	0.093905	0.925185	0.996448	BaP	3h	AhR+/+	none	7	4	3	0
ENSMUSG00000020092.9	Pald1	224.503	0.0956201	0.170394	0.56117	0.574682	0.975499	BaP	3h	AhR+/+	none	4	2	2	0
ENSMUSG00000020097.14	Sgpl1	13048.1	-0.060993	0.0463727	-1.31528	0.188416	0.909077	BaP	3h	AhR+/+	none	4	4	0	0
ENSMUSG00000020099.8	Unc5b	27.3537	0.438955	0.294722	1.48938	0.136386	0.889406	BaP	3h	AhR+/+	none	5	4	1	0
ENSMUSG00000020100.15	Slc29a3	1564.28	0.120977	0.0845624	1.43062	0.152539	0.900648	BaP	3h	AhR+/+	none	4	3	0	1
ENSMUSG00000020101.14	Vsir	4104.68	-0.000711531	0.101674	-0.00699814	0.994416	0.999534	BaP	3h	AhR+/+	none	5	3	2	0
ENSMUSG00000020102.15	Slc16a7	218.134	0.0142904	0.145861	0.0979723	0.921954	0.996448	BaP	3h	AhR+/+	none	1	0	1	0
ENSMUSG00000020105.9	Lrig3	9.86024	-1.47238	1.26937	-1.15993	0.246077	0.930851	BaP	3h	AhR+/+	none	9	7	2	0
ENSMUSG00000020107.10	Anapc16	707.642	-0.0254403	0.0978739	-0.25993	0.794918	0.994611	BaP	3h	AhR+/+	none	3	3	0	0
ENSMUSG00000020108.4	Ddit4	75.2697	0.482761	0.492798	0.979632	0.327268	0.952405	BaP	3h	AhR+/+	none	9	9	0	0
ENSMUSG00000020109.13	Dnajb12	1117.61	0.0227094	0.0686442	0.330828	0.740774	0.993851	BaP	3h	AhR+/+	none	1	1	0	0
ENSMUSG00000020111.15	Micu1	1344.41	0.0181737	0.0516293	0.352004	0.724835	0.992263	BaP	3h	AhR+/+	none	3	3	0	0
ENSMUSG00000020114.12	Cand1	2189.15	0.0156859	0.05218	0.300612	0.763711	0.993869	BaP	3h	AhR+/+	none	6	6	0	0
ENSMUSG00000020115.3	Tbk1	3553.25	-0.0402813	0.0532767	-0.756077	0.449603	0.969908	BaP	3h	AhR+/+	none	5	4	1	0
ENSMUSG00000020116.7	Pno1	1072.7	-0.131661	0.0691536	-1.90389	0.0569239	0.850534	BaP	3h	AhR+/+	none	2	2	0	0
ENSMUSG00000020120.15	Plek	46865.5	-0.0914004	0.0898076	-1.01774	0.308804	0.947792	BaP	3h	AhR+/+	none	1	1	0	0
ENSMUSG00000020121.15	Srgap1	22.5653	0.296829	0.432646	0.686079	0.492663	0.975499	BaP	3h	AhR+/+	none	6	6	0	0
ENSMUSG00000020122.16	Egfr	6.75682	0.177075	0.527634	0.335601	0.737172	NA	BaP	3h	AhR+/+	none	0	0	0	0
ENSMUSG00000020124.10	Usp15	2820.25	-0.0714063	0.0747592	-0.955151	0.339501	0.952405	BaP	3h	AhR+/+	none	9	9	0	0
ENSMUSG00000020128.15	Vps54	2293.43	-0.0491412	0.0716312	-0.68603	0.492694	0.975499	BaP	3h	AhR+/+	none	4	4	0	0
ENSMUSG00000020130.9	Tbc1d15	1430.82	-0.0246695	0.0818489	-0.301403	0.763107	0.993869	BaP	3h	AhR+/+	none	9	8	1	0
ENSMUSG00000020131.14	Pcsk4	8.67411	-0.524733	1.08461	-0.483801	0.628527	0.982822	BaP	3h	AhR+/+	none	5	4	0	1
ENSMUSG00000020132.10	Rab21	2854.78	0.0114748	0.084369	0.136007	0.891815	0.995576	BaP	3h	AhR+/+	none	3	3	0	0
ENSMUSG00000020133.8	2310011J03Rik	1108.21	0.0610141	0.0724813	0.841791	0.399905	0.957353	BaP	3h	AhR+/+	none	7	7	0	0
ENSMUSG00000020134.13	Peli1	6695.87	-0.041337	0.0686404	-0.602226	0.547024	0.975499	BaP	3h	AhR+/+	none	4	4	0	0
ENSMUSG00000020135.13	Apc2	8.29571	0.012203	0.63596	0.0191883	0.984691	0.999416	BaP	3h	AhR+/+	none	2	2	0	0
ENSMUSG00000020137.5	Thap2	137.355	0.0206174	0.180703	0.114095	0.909162	0.996448	BaP	3h	AhR+/+	none	5	5	0	0
ENSMUSG00000020142.12	Slc1a4	162.624	-0.245463	0.375089	-0.654412	0.512846	0.975499	BaP	3h	AhR+/+	none	9	7	2	0
ENSMUSG00000020143.15	Dock2	5025.37	0.0480703	0.0684257	0.702517	0.482357	0.975499	BaP	3h	AhR+/+	none	6	5	0	1
ENSMUSG00000020149.17	Rab1a	6536.88	-0.0384941	0.0666838	-0.577264	0.563761	0.975499	BaP	3h	AhR+/+	none	1	1	0	0
ENSMUSG00000020150.13	Gamt	146.022	-0.0878212	0.136359	-0.644045	0.519546	0.975499	BaP	3h	AhR+/+	none	6	5	1	0
ENSMUSG00000020152.7	Actr2	17541	-0.0485185	0.0913069	-0.531379	0.595156	0.979032	BaP	3h	AhR+/+	none	5	4	0	1
ENSMUSG00000020153.14	Ndufs7	776.439	0.192451	0.109341	1.7601	0.0783912	0.864376	BaP	3h	AhR+/+	none	5	4	1	0
ENSMUSG00000020156.16	Pwwp3a	286.022	0.0748188	0.1465	0.510707	0.609556	0.980978	BaP	3h	AhR+/+	none	0	0	0	0
ENSMUSG00000020160.18	Meis1	18.4127	-0.782265	0.440051	-1.77767	0.0754583	0.864317	BaP	3h	AhR+/+	none	4	4	0	0
ENSMUSG00000020163.12	Uqcr11	755.556	0.128365	0.103	1.24627	0.212666	0.921771	BaP	3h	AhR+/+	none	2	1	0	1
ENSMUSG00000020166.15	Cnot2	1255.5	-0.0290435	0.0643816	-0.451114	0.651907	0.984125	BaP	3h	AhR+/+	none	8	8	0	0
ENSMUSG00000020167.14	Tcf3	450.899	0.108659	0.132332	0.821112	0.411582	0.962226	BaP	3h	AhR+/+	none	6	6	0	0
ENSMUSG00000020170.4	Frs2	745.041	0.0882961	0.0779795	1.1323	0.257509	0.936783	BaP	3h	AhR+/+	none	7	7	0	0
ENSMUSG00000020171.8	Yeats4	695.625	-0.0496535	0.0838654	-0.592062	0.553809	0.975499	BaP	3h	AhR+/+	none	2	2	0	0
ENSMUSG00000020175.15	Rab36	5.39339	-0.763988	1.06853	-0.714989	0.474616	NA	BaP	3h	AhR+/+	none	5	5	0	0
ENSMUSG00000020176.17	Grb10	9.20834	0.908335	0.627247	1.44813	0.147581	0.898006	BaP	3h	AhR+/+	none	1	0	1	0
ENSMUSG00000020178.6	Adora2a	1356.04	0.0603333	0.101244	0.59592	0.551229	0.975499	BaP	3h	AhR+/+	none	3	3	0	0
ENSMUSG00000020180.10	Snrpd3	1076.9	-0.0316391	0.084076	-0.376316	0.706682	0.990358	BaP	3h	AhR+/+	none	2	2	0	0
ENSMUSG00000020183.11	Cpm	4.34302	0.386079	0.69518	0.555366	0.578644	NA	BaP	3h	AhR+/+	none	4	3	1	0
ENSMUSG00000020184.15	Mdm2	7321.59	0.140622	0.0842763	1.66859	0.0951991	0.869261	BaP	3h	AhR+/+	none	7	7	0	0
ENSMUSG00000020185.16	E2f7	63.5273	0.04221	0.313209	0.134766	0.892797	0.995576	BaP	3h	AhR+/+	none	6	6	0	0
ENSMUSG00000020186.7	Csrp2	25.1363	0.313649	0.324715	0.965921	0.334084	0.952405	BaP	3h	AhR+/+	none	6	6	0	0
ENSMUSG00000020189.14	Osbpl8	8644.49	0.117735	0.103665	1.13573	0.256071	0.935147	BaP	3h	AhR+/+	none	2	2	0	0
ENSMUSG00000020190.13	Mknk2	1864.95	0.0119237	0.111458	0.10698	0.914805	0.996448	BaP	3h	AhR+/+	none	4	4	0	0
ENSMUSG00000020191.11	Spata48	7.29245	0.322995	0.603171	0.535495	0.592307	NA	BaP	3h	AhR+/+	none	0	0	0	0
ENSMUSG00000020196.10	Cabin1	1302.88	0.0401756	0.070984	0.565981	0.571407	0.975499	BaP	3h	AhR+/+	none	5	5	0	0
ENSMUSG00000020198.8	Ap3d1	3937.98	0.0601388	0.0630454	0.953898	0.340135	0.952405	BaP	3h	AhR+/+	none	7	6	1	0
ENSMUSG00000020205.8	Phlda1	200.948	0.0183058	0.158163	0.11574	0.907858	0.996448	BaP	3h	AhR+/+	none	2	2	0	0
ENSMUSG00000020211.15	Sf3a2	989.139	0.200181	0.0863465	2.31834	0.0204307	0.762552	BaP	3h	AhR+/+	none	2	1	0	1
ENSMUSG00000020212.14	Mdm1	95.8543	0.33123	0.219062	1.51204	0.130525	0.883677	BaP	3h	AhR+/+	none	4	0	4	0
ENSMUSG00000020219.7	Timm13	830.843	0.151678	0.101536	1.49383	0.135219	0.887743	BaP	3h	AhR+/+	none	3	3	0	0
ENSMUSG00000020220.16	Vps13d	2776.33	0.0249054	0.0539976	0.461232	0.644632	0.983569	BaP	3h	AhR+/+	none	2	2	0	0
ENSMUSG00000020224.15	Llph	689.051	-0.118106	0.100668	-1.17323	0.240703	0.929975	BaP	3h	AhR+/+	none	6	6	0	0
ENSMUSG00000020225.10	Tmbim4	1827.56	-0.000388223	0.0804747	-0.00482416	0.996151	0.999534	BaP	3h	AhR+/+	none	4	3	1	0
ENSMUSG00000020227.10	Irak3	5422.8	-0.0117662	0.0757394	-0.155352	0.876544	0.994611	BaP	3h	AhR+/+	none	4	4	0	0
ENSMUSG00000020228.11	Helb	483.394	0.0358518	0.110704	0.323853	0.74605	0.993851	BaP	3h	AhR+/+	none	3	3	0	0
ENSMUSG00000020230.15	Prmt2	551.277	0.0219667	0.0764143	0.287468	0.773754	0.994611	BaP	3h	AhR+/+	none	2	2	0	0
ENSMUSG00000020231.15	Dip2a	633.877	0.122727	0.0782414	1.56857	0.116749	0.882357	BaP	3h	AhR+/+	none	6	4	2	0
ENSMUSG00000020232.17	Hmg20b	533.526	0.14909	0.122019	1.22186	0.221761	0.927408	BaP	3h	AhR+/+	none	9	5	4	0
ENSMUSG00000020235.16	Fzr1	1061.35	0.107325	0.0902772	1.18884	0.234503	0.927408	BaP	3h	AhR+/+	none	8	8	0	0
ENSMUSG00000020238.14	Ncln	1804.69	0.153552	0.0713755	2.15133	0.0314503	0.818396	BaP	3h	AhR+/+	none	3	3	0	0
ENSMUSG00000020246.13	Hcfc2	462.314	-0.00763861	0.10149	-0.0752644	0.940004	0.996448	BaP	3h	AhR+/+	none	1	1	0	0
ENSMUSG00000020248.18	Nfyb	483.335	0.150288	0.0842667	1.78348	0.0745088	0.864235	BaP	3h	AhR+/+	none	3	3	0	0
ENSMUSG00000020250.10	Txnrd1	13336.2	0.0614923	0.0496686	1.23805	0.215697	0.927408	BaP	3h	AhR+/+	none	2	2	0	0
ENSMUSG00000020253.15	Ppm1m	453.188	0.03919	0.0942442	0.415835	0.677531	0.985768	BaP	3h	AhR+/+	none	1	1	0	0
ENSMUSG00000020255.8	D10Wsu102e	665.794	0.0310899	0.0977253	0.318136	0.750382	0.993851	BaP	3h	AhR+/+	none	3	2	1	0
ENSMUSG00000020256.14	Aldh1l2	24.0442	1.19258	0.667923	1.7855	0.0741799	0.864235	BaP	3h	AhR+/+	none	2	2	0	0
ENSMUSG00000020257.13	Wdr82	1536.86	-0.0312537	0.0595532	-0.524803	0.59972	0.979877	BaP	3h	AhR+/+	none	2	2	0	0
ENSMUSG00000020258.16	Glyctk	32.4675	0.440392	0.334663	1.31593	0.188198	0.909077	BaP	3h	AhR+/+	none	3	2	1	0
ENSMUSG00000020260.9	Pofut2	1808.98	0.140115	0.06592	2.12554	0.0335418	0.827477	BaP	3h	AhR+/+	none	6	6	0	0
ENSMUSG00000020261.15	Slc36a1	1431.6	-0.00510204	0.105074	-0.0485567	0.961273	0.99864	BaP	3h	AhR+/+	none	0	0	0	0
ENSMUSG00000020262.15	Adarb1	42.7145	0.089708	0.236044	0.380048	0.70391	0.988975	BaP	3h	AhR+/+	none	3	3	0	0
ENSMUSG00000020263.14	Appl2	800.83	0.191438	0.0973428	1.96663	0.0492255	0.835821	BaP	3h	AhR+/+	none	5	4	1	0
ENSMUSG00000020264.5	Slc36a2	43.0785	0.472309	0.254704	1.85435	0.0636894	0.859289	BaP	3h	AhR+/+	none	5	5	0	0
ENSMUSG00000020265.16	Sumo3	2058.56	-0.0552261	0.0478467	-1.15423	0.248406	0.931115	BaP	3h	AhR+/+	none	2	2	0	0
ENSMUSG00000020267.6	Hint1	3128.36	-0.0170054	0.0539698	-0.315092	0.752692	0.993851	BaP	3h	AhR+/+	none	5	5	0	0
ENSMUSG00000020268.14	Lyrm7	13.4144	0.345126	0.560781	0.615438	0.538265	0.975499	BaP	3h	AhR+/+	none	3	3	0	0
ENSMUSG00000020271.17	Fbxw11	3432.59	-0.0201918	0.0571784	-0.353137	0.723986	0.992263	BaP	3h	AhR+/+	none	5	5	0	0
ENSMUSG00000020272.8	Stk10	1113.16	0.0804728	0.0770693	1.04416	0.296411	0.947792	BaP	3h	AhR+/+	none	6	2	3	1
ENSMUSG00000020273.13	Papolg	236.197	0.0029167	0.118174	0.0246813	0.980309	0.999416	BaP	3h	AhR+/+	none	0	0	0	0
ENSMUSG00000020275.9	Rel	5146.51	-0.0411271	0.0709389	-0.579755	0.56208	0.975499	BaP	3h	AhR+/+	none	4	4	0	0
ENSMUSG00000020277.10	Pfkl	2162.89	0.128183	0.0844447	1.51795	0.129026	0.883677	BaP	3h	AhR+/+	none	5	5	0	0
ENSMUSG00000020280.12	Pus10	481.284	-0.00422108	0.087219	-0.0483963	0.9614	0.99864	BaP	3h	AhR+/+	none	0	0	0	0
ENSMUSG00000020282.18	Rhbdf1	29.0075	0.712755	0.27187	2.62168	0.00874986	0.631624	BaP	3h	AhR+/+	none	4	4	0	0
ENSMUSG00000020283.5	Pex13	660.458	-0.0869029	0.0930106	-0.934334	0.350132	0.952405	BaP	3h	AhR+/+	none	3	2	1	0
ENSMUSG00000020284.16	1810043G02Rik	242.304	-0.130467	0.174956	-0.74571	0.455843	0.970386	BaP	3h	AhR+/+	none	2	2	0	0
ENSMUSG00000020287.15	Mpg	137.224	-0.00261055	0.161363	-0.0161781	0.987092	0.999416	BaP	3h	AhR+/+	none	0	0	0	0
ENSMUSG00000020288.13	Ahsa2	479.001	-0.183295	0.0924068	-1.98357	0.0473038	0.835821	BaP	3h	AhR+/+	none	3	3	0	0
ENSMUSG00000020289.15	Nprl3	302.843	0.0982838	0.109188	0.900135	0.368048	0.954073	BaP	3h	AhR+/+	none	1	1	0	0
ENSMUSG00000020290.14	Xpo1	2457.89	-0.110908	0.131265	-0.844912	0.39816	0.955439	BaP	3h	AhR+/+	none	3	3	0	0
ENSMUSG00000020300.14	Cpeb4	4798.12	0.0679808	0.111498	0.609702	0.542059	0.975499	BaP	3h	AhR+/+	none	3	3	0	0
ENSMUSG00000020303.2	Stc2	3.30804	-0.724088	1.27779	-0.566674	0.570936	NA	BaP	3h	AhR+/+	none	12	12	0	0
ENSMUSG00000020305.13	Asb3	254.746	0.154785	0.121621	1.27268	0.20313	0.914753	BaP	3h	AhR+/+	none	3	1	2	0
ENSMUSG00000020307.15	Cdc34	1266.9	0.072201	0.0939605	0.768418	0.442239	0.968059	BaP	3h	AhR+/+	none	9	7	2	0
ENSMUSG00000020308.6	Tpgs1	201.235	0.397778	0.287659	1.38281	0.166723	0.905708	BaP	3h	AhR+/+	none	1	1	0	0
ENSMUSG00000020309.6	Chac2	114.056	0.0746255	0.174649	0.427289	0.669169	0.985212	BaP	3h	AhR+/+	none	0	0	0	0
ENSMUSG00000020311.17	Erlec1	863.986	-0.12052	0.0864809	-1.39361	0.163436	0.904945	BaP	3h	AhR+/+	none	1	1	0	0
ENSMUSG00000020312.12	Shc2	4.52343	-0.269888	0.926727	-0.291227	0.770878	NA	BaP	3h	AhR+/+	none	2	2	0	0
ENSMUSG00000020315.18	Sptbn1	1874.99	-0.0510864	0.0934503	-0.546669	0.584606	0.978168	BaP	3h	AhR+/+	none	5	5	0	0
ENSMUSG00000020319.9	Wdpcp	70.34	-0.0188441	0.223491	-0.084317	0.932804	0.996448	BaP	3h	AhR+/+	none	0	0	0	0
ENSMUSG00000020321.15	Mdh1	3088.17	-0.0598568	0.0529386	-1.13068	0.258188	0.936783	BaP	3h	AhR+/+	none	2	2	0	0
ENSMUSG00000020325.10	Fstl3	3.94869	-0.365775	1.03538	-0.353276	0.723882	NA	BaP	3h	AhR+/+	none	3	2	0	1
ENSMUSG00000020326.7	Ccng1	2598.86	-0.147792	0.0839007	-1.76151	0.0781519	0.864376	BaP	3h	AhR+/+	none	5	3	2	0
ENSMUSG00000020328.10	Nudcd2	462.009	-0.103605	0.0890152	-1.1639	0.244466	0.930029	BaP	3h	AhR+/+	none	3	3	0	0
ENSMUSG00000020329.12	Polrmt	286.84	0.0889937	0.144415	0.616237	0.537738	0.975499	BaP	3h	AhR+/+	none	6	6	0	0
ENSMUSG00000020330.16	Hmmr	300.67	0.0794742	0.165172	0.481159	0.630403	0.982822	BaP	3h	AhR+/+	none	4	4	0	0
ENSMUSG00000020331.9	Hcn2	27.1228	0.60613	0.325503	1.86214	0.062584	0.859289	BaP	3h	AhR+/+	none	2	0	2	0
ENSMUSG00000020334.6	Slc22a4	307.723	0.104421	0.122863	0.8499	0.395381	0.954073	BaP	3h	AhR+/+	none	6	6	0	0
ENSMUSG00000020340.16	Cyfip2	2510.03	0.00160027	0.0675643	0.0236851	0.981104	0.999416	BaP	3h	AhR+/+	none	3	3	0	0
ENSMUSG00000020346.16	Mgat1	3362.23	0.0505807	0.0753116	0.671618	0.501827	0.975499	BaP	3h	AhR+/+	none	3	3	0	0
ENSMUSG00000020349.4	Ppp2ca	7697.48	-0.0650091	0.0739124	-0.879542	0.379107	0.954073	BaP	3h	AhR+/+	none	1	1	0	0
ENSMUSG00000020357.3	Flt4	17.9716	0.168201	0.360296	0.466841	0.640614	0.983507	BaP	3h	AhR+/+	none	1	1	0	0
ENSMUSG00000020358.17	Hnrnpab	6490.54	-0.0430231	0.0588347	-0.731253	0.464625	0.971383	BaP	3h	AhR+/+	none	1	1	0	0
ENSMUSG00000020359.13	Phykpl	116.804	-0.0213746	0.135323	-0.157952	0.874495	0.994611	BaP	3h	AhR+/+	none	5	3	2	0
ENSMUSG00000020361.13	Hspa4	4972.22	-0.0825057	0.0693795	-1.18919	0.234363	0.927408	BaP	3h	AhR+/+	none	2	2	0	0
ENSMUSG00000020362.13	Cnot6	1629.6	0.018362	0.0924802	0.198551	0.842614	0.994611	BaP	3h	AhR+/+	none	2	2	0	0
ENSMUSG00000020363.6	Gfpt2	6.30393	-0.0272172	0.477514	-0.0569977	0.954547	NA	BaP	3h	AhR+/+	none	0	0	0	0
ENSMUSG00000020366.18	Mapk9	1176.59	-0.0506643	0.0713097	-0.710482	0.477405	0.975499	BaP	3h	AhR+/+	none	2	2	0	0
ENSMUSG00000020368.15	Canx	10719.4	-0.032031	0.0761951	-0.420382	0.674207	0.985615	BaP	3h	AhR+/+	none	3	3	0	0
ENSMUSG00000020372.15	Rack1	16286.7	0.0517435	0.0467766	1.10618	0.268647	0.939942	BaP	3h	AhR+/+	none	0	0	0	0
ENSMUSG00000020375.9	Rufy1	792.019	-0.0555823	0.0738975	-0.752155	0.451958	0.970386	BaP	3h	AhR+/+	none	3	1	2	0
ENSMUSG00000020376.17	Rnf130	4905.24	-0.0484262	0.0629963	-0.768716	0.442062	0.968059	BaP	3h	AhR+/+	none	3	3	0	0
ENSMUSG00000020377.15	Ltc4s	43.4577	0.0479918	0.263491	0.182138	0.855474	0.994611	BaP	3h	AhR+/+	none	6	5	1	0
ENSMUSG00000020380.16	Rad50	584.057	-0.103011	0.0977892	-1.0534	0.292157	0.946084	BaP	3h	AhR+/+	none	4	4	0	0
ENSMUSG00000020381.10	Mrnip	19.2011	-0.498434	0.692535	-0.719724	0.471695	0.973979	BaP	3h	AhR+/+	none	0	0	0	0
ENSMUSG00000020385.16	Clk4	453.572	-0.342023	0.118771	-2.87969	0.0039807	0.462819	BaP	3h	AhR+/+	none	0	0	0	0
ENSMUSG00000020386.5	Sar1b	1039.09	-0.0254673	0.0910869	-0.279594	0.779789	0.994611	BaP	3h	AhR+/+	none	2	2	0	0
ENSMUSG00000020387.15	Jade2	1556.19	-0.0328745	0.0764671	-0.429916	0.667256	0.984947	BaP	3h	AhR+/+	none	3	3	0	0
ENSMUSG00000020388.12	Pdlim4	347.577	-0.115478	0.112771	-1.024	0.305834	0.947792	BaP	3h	AhR+/+	none	2	2	0	0
ENSMUSG00000020389.19	Cdkl3	50.8561	-0.262619	0.275137	-0.954502	0.33983	0.952405	BaP	3h	AhR+/+	none	3	3	0	0
ENSMUSG00000020390.12	Ube2b	1658.76	-0.00516705	0.063365	-0.0815442	0.935009	0.996448	BaP	3h	AhR+/+	none	2	2	0	0
ENSMUSG00000020392.8	Cdkn2aipnl	869.16	-0.0625021	0.0775358	-0.806107	0.420181	0.963806	BaP	3h	AhR+/+	none	2	2	0	0
ENSMUSG00000020393.16	Kremen1	3297.25	0.0658443	0.0544521	1.20922	0.22658	0.927408	BaP	3h	AhR+/+	none	7	6	0	1
ENSMUSG00000020397.15	Med7	464.583	-0.0660799	0.0883474	-0.747956	0.454487	0.970386	BaP	3h	AhR+/+	none	0	0	0	0
ENSMUSG00000020399.14	Havcr2	665.081	-0.0274964	0.0977677	-0.281242	0.778525	0.994611	BaP	3h	AhR+/+	none	2	2	0	0
ENSMUSG00000020400.17	Tnip1	9056.67	0.149	0.0571547	2.60696	0.00913508	0.638257	BaP	3h	AhR+/+	none	1	1	0	0
ENSMUSG00000020402.11	Vdac1	3609.93	-0.0460732	0.0476387	-0.96714	0.333474	0.952405	BaP	3h	AhR+/+	none	10	10	0	0
ENSMUSG00000020407.13	Upp1	1222.52	0.0971631	0.105966	0.916925	0.359182	0.95376	BaP	3h	AhR+/+	none	0	0	0	0
ENSMUSG00000020409.10	Slu7	1988.34	-0.00530898	0.0631436	-0.0840779	0.932995	0.996448	BaP	3h	AhR+/+	none	2	2	0	0
ENSMUSG00000020412.16	Ascc2	1656.42	0.0578686	0.0676567	0.855326	0.392371	0.954073	BaP	3h	AhR+/+	none	2	2	0	0
ENSMUSG00000020413.11	Hus1	411.062	-0.138896	0.107648	-1.29028	0.196954	0.914753	BaP	3h	AhR+/+	none	3	3	0	0
ENSMUSG00000020415.16	Pttg1	1161.11	-0.0872935	0.0660194	-1.32224	0.186088	0.907522	BaP	3h	AhR+/+	none	1	1	0	0
ENSMUSG00000020420.8	Zfp607a	146.519	0.0584456	0.168718	0.346409	0.729035	0.992527	BaP	3h	AhR+/+	none	0	0	0	0
ENSMUSG00000020422.13	Tns3	6435.18	0.0388795	0.0684056	0.568367	0.569786	0.975499	BaP	3h	AhR+/+	none	2	0	2	0
ENSMUSG00000020423.6	Btg2	920.699	0.00875623	0.101668	0.0861258	0.931366	0.996448	BaP	3h	AhR+/+	none	3	3	0	0
ENSMUSG00000020424.3	Castor1	72.4888	0.200058	0.243119	0.822881	0.410576	0.962226	BaP	3h	AhR+/+	none	0	0	0	0
ENSMUSG00000020430.12	Pes1	2052.97	0.00961502	0.0464003	0.207219	0.835839	0.994611	BaP	3h	AhR+/+	none	5	5	0	0
ENSMUSG00000020432.12	Tcn2	2000.22	0.0167388	0.0576368	0.290418	0.771496	0.994381	BaP	3h	AhR+/+	none	0	0	0	0
ENSMUSG00000020434.4	4921536K21Rik	13.3636	-0.517116	0.776099	-0.666301	0.505219	0.975499	BaP	3h	AhR+/+	none	6	4	2	0
ENSMUSG00000020435.17	Osbp2	30.4314	-0.0317414	0.314225	-0.101015	0.919539	0.996448	BaP	3h	AhR+/+	none	7	7	0	0
ENSMUSG00000020437.12	Myo1g	6320.79	0.123632	0.0687567	1.79811	0.0721591	0.864235	BaP	3h	AhR+/+	none	3	3	0	0
ENSMUSG00000020439.17	Smtn	36.6534	2.04916	0.59495	3.44426	0.000572615	0.121339	BaP	3h	AhR+/+	none	1	1	0	0
ENSMUSG00000020440.13	Arf5	2367.6	0.107688	0.0890465	1.20935	0.226529	0.927408	BaP	3h	AhR+/+	none	5	5	0	0
ENSMUSG00000020441.6	2310033P09Rik	194.384	0.278184	0.120669	2.30535	0.0211471	0.772047	BaP	3h	AhR+/+	none	1	1	0	0
ENSMUSG00000020444.19	Guk1	298.25	0.171172	0.102847	1.66434	0.0960446	0.870983	BaP	3h	AhR+/+	none	2	1	1	0
ENSMUSG00000020448.16	Rnf185	735.649	0.0280833	0.082232	0.341513	0.732717	0.992804	BaP	3h	AhR+/+	none	3	3	0	0
ENSMUSG00000020451.17	Limk2	282.837	-0.0512967	0.127658	-0.401828	0.687811	0.98762	BaP	3h	AhR+/+	none	4	4	0	0
ENSMUSG00000020453.17	Patz1	227.824	0.0849777	0.183351	0.46347	0.643028	0.983516	BaP	3h	AhR+/+	none	5	3	2	0
ENSMUSG00000020454.17	Eif4enif1	1119.17	-0.0268957	0.0702172	-0.383036	0.701693	0.988733	BaP	3h	AhR+/+	none	8	3	5	0
ENSMUSG00000020455.16	Trim11	400.934	0.0855557	0.11037	0.775172	0.438238	0.968059	BaP	3h	AhR+/+	none	1	1	0	0
ENSMUSG00000020456.17	Ogdh	3873.05	0.0151568	0.0511259	0.29646	0.766879	0.993869	BaP	3h	AhR+/+	none	4	4	0	0
ENSMUSG00000020457.13	Drg1	1720.08	0.0112312	0.0611656	0.183619	0.854313	0.994611	BaP	3h	AhR+/+	none	5	3	0	2
ENSMUSG00000020458.16	Rtn4	13397	-0.0690193	0.0698999	-0.987403	0.323445	0.952405	BaP	3h	AhR+/+	none	2	2	0	0
ENSMUSG00000020459.14	Mtif2	546.562	-0.0575174	0.104136	-0.552329	0.580723	0.976269	BaP	3h	AhR+/+	none	5	4	0	1
ENSMUSG00000020460.15	Rps27a	9315.7	0.0548783	0.171978	0.319101	0.74965	0.993851	BaP	3h	AhR+/+	none	5	4	0	1
ENSMUSG00000020462.14	Cfap36	229.617	-0.0496947	0.13965	-0.355853	0.721951	0.992263	BaP	3h	AhR+/+	none	2	2	0	0
ENSMUSG00000020463.15	Ppp4r3b	1484.17	-0.0494733	0.112223	-0.44085	0.659322	0.984601	BaP	3h	AhR+/+	none	0	0	0	0
ENSMUSG00000020464.15	Pnpt1	2241.78	-0.0497023	0.11172	-0.444882	0.656405	0.984248	BaP	3h	AhR+/+	none	5	5	0	0
ENSMUSG00000020471.11	Pold2	223.198	-0.0658366	0.144335	-0.456139	0.64829	0.983708	BaP	3h	AhR+/+	none	5	5	0	0
ENSMUSG00000020472.14	Zkscan17	603.617	0.0576129	0.072782	0.791582	0.428604	0.965385	BaP	3h	AhR+/+	none	3	1	2	0
ENSMUSG00000020473.13	Aebp1	4.00809	1.85269	0.837806	2.21136	0.0270112	NA	BaP	3h	AhR+/+	none	6	3	2	1
ENSMUSG00000020474.11	Polm	289.542	-0.0818319	0.113969	-0.71802	0.472745	0.973979	BaP	3h	AhR+/+	none	2	2	0	0
ENSMUSG00000020476.14	Dbnl	4321.24	0.0756782	0.0616743	1.22706	0.219799	0.927408	BaP	3h	AhR+/+	none	3	3	0	0
ENSMUSG00000020477.10	Mrps24	370.892	0.102368	0.110965	0.922531	0.356252	0.952857	BaP	3h	AhR+/+	none	3	3	0	0
ENSMUSG00000020482.4	Ccdc117	562.557	-0.0200399	0.115029	-0.174216	0.861696	0.994611	BaP	3h	AhR+/+	none	5	1	3	1
ENSMUSG00000020483.14	Dynll2	1436.7	-0.0714464	0.0665984	-1.07279	0.283364	0.944359	BaP	3h	AhR+/+	none	1	1	0	0
ENSMUSG00000020484.18	Xbp1	5133.34	-0.00452097	0.0590628	-0.0765453	0.938985	0.996448	BaP	3h	AhR+/+	none	1	1	0	0
ENSMUSG00000020485.14	Supt4a	812.577	-0.0430136	0.0739573	-0.581601	0.560836	0.975499	BaP	3h	AhR+/+	none	6	6	0	0
ENSMUSG00000020491.15	2810021J22Rik	95.558	0.39774	0.2196	1.8112	0.0701093	0.864235	BaP	3h	AhR+/+	none	3	3	0	0
ENSMUSG00000020492.11	Ska2	91.9573	-0.104629	0.249101	-0.420028	0.674465	0.985615	BaP	3h	AhR+/+	none	1	1	0	0
ENSMUSG00000020493.8	Prr11	192.085	-0.131009	0.19104	-0.685768	0.49286	0.975499	BaP	3h	AhR+/+	none	1	1	0	0
ENSMUSG00000020495.13	Smg8	827.058	-0.0243178	0.0654583	-0.371501	0.710264	0.991316	BaP	3h	AhR+/+	none	4	3	0	1
ENSMUSG00000020496.9	Rnf187	1424.16	0.0784425	0.0682068	1.15007	0.250115	0.932337	BaP	3h	AhR+/+	none	2	2	0	0
ENSMUSG00000020513.15	Tubd1	109.545	0.0365515	0.149867	0.243893	0.807313	0.994611	BaP	3h	AhR+/+	none	4	4	0	0
ENSMUSG00000020514.8	Mrpl22	347.616	-0.0757025	0.0939185	-0.806044	0.420217	0.963806	BaP	3h	AhR+/+	none	7	7	0	0
ENSMUSG00000020515.13	Cnot8	1151.92	-0.0338378	0.057651	-0.586942	0.557243	0.975499	BaP	3h	AhR+/+	none	4	4	0	0
ENSMUSG00000020516.15	Rps6kb1	598.456	-0.0210588	0.088902	-0.236876	0.812753	0.994611	BaP	3h	AhR+/+	none	3	1	2	0
ENSMUSG00000020519.5	Sap30l	160.702	0.0213881	0.139719	0.153079	0.878336	0.994611	BaP	3h	AhR+/+	none	1	0	0	1
ENSMUSG00000020520.14	Galnt10	616.081	0.090537	0.0991043	0.913552	0.360952	0.95376	BaP	3h	AhR+/+	none	4	2	0	2
ENSMUSG00000020521.7	Rnft1	712.178	-0.0839502	0.107949	-0.777685	0.436755	0.967975	BaP	3h	AhR+/+	none	8	8	0	0
ENSMUSG00000020522.13	Mfap3	1371.75	0.0428672	0.0821444	0.521851	0.601774	0.980222	BaP	3h	AhR+/+	none	6	6	0	0
ENSMUSG00000020523.14	Fam114a2	825.172	0.101429	0.0652956	1.55338	0.120331	0.883677	BaP	3h	AhR+/+	none	1	1	0	0
ENSMUSG00000020525.17	Ppm1d	204.931	0.10629	0.141781	0.749674	0.453451	0.970386	BaP	3h	AhR+/+	none	3	3	0	0
ENSMUSG00000020526.12	Znhit3	157.53	-0.0839565	0.138194	-0.607528	0.5435	0.975499	BaP	3h	AhR+/+	none	0	0	0	0
ENSMUSG00000020527.14	Myo19	83.4253	-0.0677095	0.193124	-0.350602	0.725887	0.992263	BaP	3h	AhR+/+	none	3	3	0	0
ENSMUSG00000020528.14	Prpsap2	436.676	0.055465	0.103834	0.534167	0.593226	0.978383	BaP	3h	AhR+/+	none	7	7	0	0
ENSMUSG00000020530.14	Ggnbp2	2834.96	-0.0869483	0.077378	-1.12368	0.261148	0.937633	BaP	3h	AhR+/+	none	3	3	0	0
ENSMUSG00000020532.18	Acaca	425.273	-0.120518	0.0854866	-1.40979	0.158603	0.904945	BaP	3h	AhR+/+	none	7	6	1	0
ENSMUSG00000020534.14	Shmt1	27.6151	-0.118919	0.326362	-0.364378	0.715576	0.991534	BaP	3h	AhR+/+	none	3	2	1	0
ENSMUSG00000020536.12	Llgl1	986.899	0.232145	0.0858023	2.70558	0.00681849	0.570582	BaP	3h	AhR+/+	none	6	4	2	0
ENSMUSG00000020537.9	Drg2	866.935	0.156732	0.0672398	2.33094	0.0197567	0.755455	BaP	3h	AhR+/+	none	0	0	0	0
ENSMUSG00000020538.15	Srebf1	1187.28	0.0934988	0.0978461	0.95557	0.339289	0.952405	BaP	3h	AhR+/+	none	3	3	0	0
ENSMUSG00000020541.12	Tom1l1	73.3097	-0.361031	0.221536	-1.62967	0.103171	0.874906	BaP	3h	AhR+/+	none	4	4	0	0
ENSMUSG00000020544.14	Cox11	142.094	-0.119883	0.16839	-0.71194	0.476502	0.975499	BaP	3h	AhR+/+	none	3	3	0	0
ENSMUSG00000020546.14	Stxbp4	35.4806	0.0305951	0.447747	0.0683312	0.945522	0.997598	BaP	3h	AhR+/+	none	1	1	0	0
ENSMUSG00000020547.5	Bzw2	346.891	-0.0169514	0.116355	-0.145687	0.884169	0.994611	BaP	3h	AhR+/+	none	9	9	0	0
ENSMUSG00000020549.14	Elac2	361.91	-0.0501443	0.0959982	-0.522346	0.60143	0.980222	BaP	3h	AhR+/+	none	2	2	0	0
ENSMUSG00000020553.8	Pctp	702.326	-0.0886432	0.0881707	-1.00536	0.314724	0.94874	BaP	3h	AhR+/+	none	3	2	1	0
ENSMUSG00000020561.8	Twistnb	584.561	-0.234161	0.116916	-2.00282	0.0451966	0.835821	BaP	3h	AhR+/+	none	3	0	3	0
ENSMUSG00000020564.17	Atxn7l1	1061.8	0.0776374	0.0787355	0.986053	0.324107	0.952405	BaP	3h	AhR+/+	none	4	3	1	0
ENSMUSG00000020570.15	Sypl	2353.83	-0.0760302	0.0759081	-1.00161	0.316533	0.949209	BaP	3h	AhR+/+	none	1	1	0	0
ENSMUSG00000020571.12	Pdia6	5152.8	0.0382047	0.0665774	0.573839	0.566077	0.975499	BaP	3h	AhR+/+	none	4	4	0	0
ENSMUSG00000020572.8	Nampt	12571.2	-0.0728519	0.0846241	-0.860888	0.3893	0.954073	BaP	3h	AhR+/+	none	8	8	0	0
ENSMUSG00000020573.17	Pik3cg	2678.07	-0.0976575	0.093975	-1.03919	0.298718	0.947792	BaP	3h	AhR+/+	none	3	3	0	0
ENSMUSG00000020576.10	Nbas	489.751	-0.0102662	0.0998859	-0.102779	0.918138	0.996448	BaP	3h	AhR+/+	none	1	1	0	0
ENSMUSG00000020577.17	Tspan13	204.218	0.0618217	0.166075	0.372252	0.709705	0.991316	BaP	3h	AhR+/+	none	3	2	1	0
ENSMUSG00000020580.10	Rock2	1503.09	-0.0596054	0.0948118	-0.628671	0.529565	0.975499	BaP	3h	AhR+/+	none	5	5	0	0
ENSMUSG00000020585.4	Laptm4a	6593.48	0.0320361	0.0629072	0.50926	0.61057	0.980978	BaP	3h	AhR+/+	none	4	4	0	0
ENSMUSG00000020589.17	Fam49a	3271.05	0.109907	0.0860486	1.27726	0.201509	0.914753	BaP	3h	AhR+/+	none	2	2	0	0
ENSMUSG00000020590.16	Snx13	1485.34	-0.0710918	0.0921648	-0.771355	0.440496	0.968059	BaP	3h	AhR+/+	none	0	0	0	0
ENSMUSG00000020592.14	Sdc1	2933.96	0.0615327	0.0998991	0.615948	0.537929	0.975499	BaP	3h	AhR+/+	none	1	1	0	0
ENSMUSG00000020593.15	Lpin1	67.9549	-0.416794	0.552337	-0.7546	0.450489	0.970386	BaP	3h	AhR+/+	none	2	2	0	0
ENSMUSG00000020594.14	Pum2	3909.74	0.0338875	0.0770499	0.439813	0.660073	0.984664	BaP	3h	AhR+/+	none	10	7	2	1
ENSMUSG00000020598.16	Nrcam	13.7451	0.0127363	0.443602	0.028711	0.977095	0.999328	BaP	3h	AhR+/+	none	2	2	0	0
ENSMUSG00000020599.13	Rgs9	12.515	-0.150905	0.367962	-0.410109	0.681726	0.985887	BaP	3h	AhR+/+	none	3	3	0	0
ENSMUSG00000020604.13	Arsg	93.9849	0.510768	0.229964	2.22108	0.0263454	0.787515	BaP	3h	AhR+/+	none	7	7	0	0
ENSMUSG00000020605.9	Hs1bp3	793.227	0.0574483	0.112153	0.512233	0.608488	0.980978	BaP	3h	AhR+/+	none	10	5	4	1
ENSMUSG00000020608.7	Smc6	1625.1	-0.0765728	0.105452	-0.726138	0.467754	0.972595	BaP	3h	AhR+/+	none	2	2	0	0
ENSMUSG00000020610.16	Amz2	1010.05	0.00750312	0.0840057	0.0893168	0.92883	0.996448	BaP	3h	AhR+/+	none	5	5	0	0
ENSMUSG00000020611.14	Gna13	8417.98	0.00177394	0.0709139	0.0250154	0.980043	0.999416	BaP	3h	AhR+/+	none	8	7	1	0
ENSMUSG00000020612.16	Prkar1a	6954.99	-0.00713424	0.044954	-0.158701	0.873904	0.994611	BaP	3h	AhR+/+	none	6	5	0	1
ENSMUSG00000020620.14	Abca8b	14.0145	-0.130408	0.476881	-0.273461	0.784499	0.994611	BaP	3h	AhR+/+	none	0	0	0	0
ENSMUSG00000020621.6	Rdh14	229.488	0.0761727	0.159411	0.477839	0.632765	0.983353	BaP	3h	AhR+/+	none	1	1	0	0
ENSMUSG00000020623.11	Map2k6	63.827	-0.394056	0.346949	-1.13578	0.256051	0.935147	BaP	3h	AhR+/+	none	4	3	1	0
ENSMUSG00000020628.16	Trappc12	581.16	0.0155086	0.0830504	0.186738	0.851866	0.994611	BaP	3h	AhR+/+	none	2	2	0	0
ENSMUSG00000020629.12	Adi1	414.696	-0.1372	0.146468	-0.936721	0.348902	0.952405	BaP	3h	AhR+/+	none	3	2	1	0
ENSMUSG00000020630.9	Rnaseh1	368.107	0.0145745	0.0982785	0.148298	0.882107	0.994611	BaP	3h	AhR+/+	none	7	5	2	0
ENSMUSG00000020634.12	Ubxn2a	488.594	-0.0395819	0.0971431	-0.407459	0.683671	0.985887	BaP	3h	AhR+/+	none	2	2	0	0
ENSMUSG00000020635.8	Fkbp1b	228.528	0.0301508	0.109262	0.27595	0.782586	0.994611	BaP	3h	AhR+/+	none	7	7	0	0
ENSMUSG00000020638.8	Cmpk2	78639.5	-0.00325856	0.116982	-0.0278552	0.977778	0.999328	BaP	3h	AhR+/+	none	1	1	0	0
ENSMUSG00000020640.10	Itsn2	3777.66	-0.0486526	0.0694764	-0.700274	0.483756	0.975499	BaP	3h	AhR+/+	none	5	5	0	0
ENSMUSG00000020641.16	Rsad2	165497	-0.0334854	0.11676	-0.28679	0.774273	0.994611	BaP	3h	AhR+/+	none	4	3	1	0
ENSMUSG00000020642.13	Rnf144a	107.248	0.291118	0.222701	1.30722	0.19114	0.909916	BaP	3h	AhR+/+	none	1	1	0	0
ENSMUSG00000020644.9	Id2	4801.18	0.265519	0.0983006	2.70109	0.00691129	0.571073	BaP	3h	AhR+/+	none	6	6	0	0
ENSMUSG00000020647.10	Ncoa1	691.882	-0.00886122	0.10139	-0.0873975	0.930356	0.996448	BaP	3h	AhR+/+	none	4	4	0	0
ENSMUSG00000020648.3	Dus4l	74.6146	-0.202473	0.272661	-0.742579	0.457737	0.970868	BaP	3h	AhR+/+	none	0	0	0	0
ENSMUSG00000020649.11	Rrm2	369.275	-0.132349	0.131338	-1.0077	0.3136	0.94874	BaP	3h	AhR+/+	none	2	2	0	0
ENSMUSG00000020650.15	Bcap29	793.73	-0.19234	0.125667	-1.53055	0.125881	0.883677	BaP	3h	AhR+/+	none	2	2	0	0
ENSMUSG00000020652.17	Cenpo	156.703	-0.0285474	0.161681	-0.176566	0.859849	0.994611	BaP	3h	AhR+/+	none	3	3	0	0
ENSMUSG00000020653.12	Klf11	175.087	-0.0556237	0.192922	-0.288322	0.7731	0.994611	BaP	3h	AhR+/+	none	6	6	0	0
ENSMUSG00000020654.15	Adcy3	99.6394	-0.106384	0.171941	-0.618721	0.5361	0.975499	BaP	3h	AhR+/+	none	2	2	0	0
ENSMUSG00000020656.16	Grhl1	10.175	0.877623	0.477575	1.83767	0.0661115	0.861658	BaP	3h	AhR+/+	none	3	3	0	0
ENSMUSG00000020657.16	Dnajc27	135.7	-0.0244904	0.143683	-0.170447	0.864659	0.994611	BaP	3h	AhR+/+	none	2	2	0	0
ENSMUSG00000020658.10	Efr3b	193.705	0.173781	0.173793	0.99993	0.317345	0.949288	BaP	3h	AhR+/+	none	3	3	0	0
ENSMUSG00000020659.16	Cbll1	501.601	-0.00700544	0.0983778	-0.0712095	0.943231	0.996713	BaP	3h	AhR+/+	none	5	5	0	0
ENSMUSG00000020661.15	Dnmt3a	2069.8	0.113171	0.0750078	1.50879	0.131352	0.883677	BaP	3h	AhR+/+	none	3	1	2	0
ENSMUSG00000020664.10	Dld	2540.93	-0.0627417	0.0811562	-0.773098	0.439464	0.968059	BaP	3h	AhR+/+	none	4	4	0	0
ENSMUSG00000020668.10	Kif3c	1149.94	0.0465	0.0652979	0.712121	0.47639	0.975499	BaP	3h	AhR+/+	none	2	2	0	0
ENSMUSG00000020669.15	Sh3yl1	7.59729	0.140453	0.667357	0.210462	0.833307	NA	BaP	3h	AhR+/+	none	1	1	0	0
ENSMUSG00000020671.9	Rab10	6710	-0.020203	0.0664627	-0.303974	0.761147	0.993869	BaP	3h	AhR+/+	none	4	4	0	0
ENSMUSG00000020677.7	Ddx52	1074.66	-0.014809	0.0884429	-0.167441	0.867023	0.994611	BaP	3h	AhR+/+	none	7	5	2	0
ENSMUSG00000020680.15	Taf15	1809.91	-0.0206283	0.0862075	-0.239287	0.810883	0.994611	BaP	3h	AhR+/+	none	5	3	2	0
ENSMUSG00000020681.14	Ace	7.83071	-1.1413	0.64365	-1.77316	0.0762019	0.864376	BaP	3h	AhR+/+	none	3	2	1	0
ENSMUSG00000020682.17	Mmp28	55.0839	-0.27375	0.201154	-1.3609	0.173547	0.907522	BaP	3h	AhR+/+	none	0	0	0	0
ENSMUSG00000020687.13	Cdc27	1213.29	-0.086992	0.0984307	-0.883789	0.37681	0.954073	BaP	3h	AhR+/+	none	2	2	0	0
ENSMUSG00000020689.4	Itgb3	81.8509	0.217766	0.234835	0.927316	0.353763	0.952405	BaP	3h	AhR+/+	none	4	2	2	0
ENSMUSG00000020691.13	Mettl2	312.123	-0.0234786	0.0973117	-0.241272	0.809344	0.994611	BaP	3h	AhR+/+	none	3	3	0	0
ENSMUSG00000020692.14	Nle1	158.041	0.200414	0.141072	1.42066	0.155417	0.904945	BaP	3h	AhR+/+	none	0	0	0	0
ENSMUSG00000020694.17	Tlk2	2974.52	-0.0584193	0.0813144	-0.718438	0.472488	0.973979	BaP	3h	AhR+/+	none	2	1	1	0
ENSMUSG00000020696.18	Rffl	891.524	0.0344905	0.0747345	0.461507	0.644435	0.983569	BaP	3h	AhR+/+	none	4	4	0	0
ENSMUSG00000020697.16	Lig3	784.242	0.0792777	0.071707	1.10558	0.268909	0.940358	BaP	3h	AhR+/+	none	6	4	2	0
ENSMUSG00000020700.11	Map3k3	1925.24	-0.0178315	0.064759	-0.275352	0.783046	0.994611	BaP	3h	AhR+/+	none	1	1	0	0
ENSMUSG00000020701.12	Tmem132e	5.29494	-0.169889	0.620876	-0.273629	0.78437	NA	BaP	3h	AhR+/+	none	1	1	0	0
ENSMUSG00000020705.6	Ddx42	1616.2	-0.0908786	0.0580253	-1.56619	0.117304	0.882357	BaP	3h	AhR+/+	none	2	2	0	0
ENSMUSG00000020706.13	Ftsj3	1164.5	0.0199078	0.0803267	0.247835	0.804262	0.994611	BaP	3h	AhR+/+	none	0	0	0	0
ENSMUSG00000020707.6	Rnf135	857.573	-0.0439286	0.0727142	-0.604127	0.545759	0.975499	BaP	3h	AhR+/+	none	3	3	0	0
ENSMUSG00000020708.12	Psmc5	2405	-0.0287815	0.0547201	-0.525977	0.598904	0.979877	BaP	3h	AhR+/+	none	0	0	0	0
ENSMUSG00000020709.15	Adap2	1984.64	0.0209254	0.104686	0.199887	0.841569	0.994611	BaP	3h	AhR+/+	none	2	2	0	0
ENSMUSG00000020715.9	Ern1	1626.93	0.100569	0.0920461	1.09259	0.274572	0.941343	BaP	3h	AhR+/+	none	2	2	0	0
ENSMUSG00000020716.16	Nf1	954.706	-0.164585	0.0845147	-1.94742	0.0514848	0.835821	BaP	3h	AhR+/+	none	3	1	2	0
ENSMUSG00000020717.19	Pecam1	90.3977	-0.30913	0.332865	-0.928694	0.353048	0.952405	BaP	3h	AhR+/+	none	1	1	0	0
ENSMUSG00000020718.12	Polg2	47.3153	-0.21308	0.363549	-0.586112	0.5578	0.975499	BaP	3h	AhR+/+	none	2	2	0	0
ENSMUSG00000020719.14	Ddx5	21856.8	-0.0654132	0.0649737	-1.00676	0.314048	0.94874	BaP	3h	AhR+/+	none	4	1	3	0
ENSMUSG00000020720.13	Psmd12	2172.01	-0.0652205	0.0674557	-0.966864	0.333612	0.952405	BaP	3h	AhR+/+	none	4	2	2	0
ENSMUSG00000020721.16	Helz	538.31	0.0424417	0.083556	0.507944	0.611493	0.980978	BaP	3h	AhR+/+	none	4	4	0	0
ENSMUSG00000020728.17	Cep112	4.29317	0.243207	0.733051	0.331774	0.74006	NA	BaP	3h	AhR+/+	none	1	1	0	0
ENSMUSG00000020732.13	Rab37	29.9956	-0.533046	0.353879	-1.50629	0.131992	0.883677	BaP	3h	AhR+/+	none	5	5	0	0
ENSMUSG00000020733.3	Slc9a3r1	1975.92	0.0738685	0.0934543	0.790423	0.429281	0.965385	BaP	3h	AhR+/+	none	2	2	0	0
ENSMUSG00000020736.12	Nt5c	621.943	0.100848	0.0903947	1.11564	0.264577	0.937633	BaP	3h	AhR+/+	none	2	2	0	0
ENSMUSG00000020737.12	Jpt1	4356.76	0.0558276	0.0620579	0.899606	0.36833	0.954073	BaP	3h	AhR+/+	none	0	0	0	0
ENSMUSG00000020738.16	Sumo2	1220.69	0.0713232	0.102188	0.697959	0.485203	0.975499	BaP	3h	AhR+/+	none	3	3	0	0
ENSMUSG00000020739.11	Nup85	388.433	0.0221149	0.0991954	0.222943	0.82358	0.994611	BaP	3h	AhR+/+	none	2	2	0	0
ENSMUSG00000020740.13	Gga3	1044.06	0.17511	0.0855814	2.04612	0.0407448	0.835821	BaP	3h	AhR+/+	none	3	3	0	0
ENSMUSG00000020741.17	Cluh	1250.97	0.0383107	0.07205	0.531724	0.594917	0.979032	BaP	3h	AhR+/+	none	2	0	2	0
ENSMUSG00000020743.15	Mif4gd	861.436	0.111918	0.072899	1.53524	0.124724	0.883677	BaP	3h	AhR+/+	none	3	3	0	0
ENSMUSG00000020744.13	Slc25a19	541.358	0.147689	0.111172	1.32848	0.184021	0.907522	BaP	3h	AhR+/+	none	6	6	0	0
ENSMUSG00000020745.15	Pafah1b1	5621.11	-0.0726824	0.0662206	-1.09758	0.272388	0.940829	BaP	3h	AhR+/+	none	0	0	0	0
ENSMUSG00000020747.17	Tmem94	585.83	0.139783	0.100223	1.39471	0.163104	0.904945	BaP	3h	AhR+/+	none	3	3	0	0
ENSMUSG00000020752.11	Recql5	373.511	0.0280008	0.105532	0.26533	0.790755	0.994611	BaP	3h	AhR+/+	none	0	0	0	0
ENSMUSG00000020755.9	Sap30bp	756.576	0.0573932	0.0701831	0.817764	0.413492	0.962226	BaP	3h	AhR+/+	none	4	4	0	0
ENSMUSG00000020766.4	Galk1	398.024	0.158396	0.106693	1.4846	0.13765	0.889406	BaP	3h	AhR+/+	none	1	1	0	0
ENSMUSG00000020770.13	Unk	490.966	0.173004	0.0908468	1.90436	0.056864	0.850534	BaP	3h	AhR+/+	none	0	0	0	0
ENSMUSG00000020773.11	Trim47	254.547	0.00840259	0.158165	0.0531256	0.957632	0.998065	BaP	3h	AhR+/+	none	0	0	0	0
ENSMUSG00000020775.13	Mrpl38	584.199	0.0643482	0.101379	0.634731	0.525604	0.975499	BaP	3h	AhR+/+	none	1	1	0	0
ENSMUSG00000020776.18	Fbf1	301.451	0.311642	0.141646	2.20015	0.0277961	0.787515	BaP	3h	AhR+/+	none	3	3	0	0
ENSMUSG00000020777.16	Acox1	1149.67	0.00814459	0.0572675	0.14222	0.886906	0.994807	BaP	3h	AhR+/+	none	2	2	0	0
ENSMUSG00000020778.12	Ten1	593.49	-0.083211	0.102089	-0.815087	0.415023	0.962226	BaP	3h	AhR+/+	none	3	3	0	0
ENSMUSG00000020780.15	Srp68	1746.3	0.132924	0.0587093	2.2641	0.0235677	0.784818	BaP	3h	AhR+/+	none	2	0	2	0
ENSMUSG00000020781.14	Tsen54	187.625	-0.0581646	0.154667	-0.376063	0.70687	0.990387	BaP	3h	AhR+/+	none	2	2	0	0
ENSMUSG00000020782.18	Llgl2	66.6367	0.434464	0.244923	1.77388	0.0760833	0.864376	BaP	3h	AhR+/+	none	3	1	2	0
ENSMUSG00000020783.14	Ncbp3	727.495	0.0475831	0.0667637	0.712709	0.476026	0.975499	BaP	3h	AhR+/+	none	4	2	2	0
ENSMUSG00000020785.17	Camkk1	1.51273	0.923834	1.54185	0.599171	0.549059	NA	BaP	3h	AhR+/+	none	2	2	0	0
[truncated: 114,394 more rows]
