# Supplementary material for: Transcriptomic signatures reveal a shift towards an anti-inflammatory gene expression profile but also the induction of type I and type II interferon signaling networks through aryl hydrocarbon receptor activation in murine macrophages
Source: Front Immunol. 2023 May 23;14:1156493. doi: 10.3389/fimmu.2023.1156493 (PMC10242070; doi:10.3389/fimmu.2023.1156493)
Supplement: Supplementary file 4 [file Table_2.xlsx]

## Sheet: Supplementary table 2
Supplementary table 2
term	GO.ID	GO.cluster	IC	definition	3h.BaP.padj	3h.BaP.log2err	3h.BaP.ES	3h.BaP.NES	3h.BaP.size	3h.BaP.genes_frequency	3h.BaP.pvalue	3h.BaP.-log10_pvalue	3h.BaP.Significant_genes	3h.BaP.Significant_genes_symbol	20h.BaP.padj	20h.BaP.log2err	20h.BaP.ES	20h.BaP.NES	20h.BaP.size	20h.BaP.genes_frequency	20h.BaP.pvalue	20h.BaP.-log10_pvalue	20h.BaP.Significant_genes	20h.BaP.Significant_genes_symbol	3h.I3C.padj	3h.I3C.log2err	3h.I3C.ES	3h.I3C.NES	3h.I3C.size	3h.I3C.genes_frequency	3h.I3C.pvalue	3h.I3C.-log10_pvalue	3h.I3C.Significant_genes	3h.I3C.Significant_genes_symbol	20h.I3C.padj	20h.I3C.log2err	20h.I3C.ES	20h.I3C.NES	20h.I3C.size	20h.I3C.genes_frequency	20h.I3C.pvalue	20h.I3C.-log10_pvalue	20h.I3C.Significant_genes	20h.I3C.Significant_genes_symbol
immune system process	GO:0002376	Innate immune response	2.89	Any process involved in the development or functioning of the immune system, an organismal system for calibrated responses to potential internal or invasive threats.	0.859881	0.147331	0.763899	0	374	6.684% (25/374)	0.100228	1	NA	NA	0.00174923	0.593325	0.583525	1.56012	374	29.144% (109/374)	8.80782e-06	5.06	107527;117149;11846;12053;12363;12484;12487;12523;12524;13205;14129;142980;14960;14969;14998;14999;15064;15944;15957;15958;15959;16149;16331;16332;16362;16396;16854;16952;170743;170744;17079;17084;17474;17476;17951;17952;18854;19106;19229;192656;20715;209176;209200;211550;214763;215257;21682;217069;217304;218442;21898;21899;21946;22034;229898;230073;230787;231655;23881;244202;246727;246746;26362;…	Il1rl2;Tirap;Arg1;Bcl6;Casp4;Cd24a;Cd28;Cd84;Cd86;Ddx3x;Fcgr1;Tlr3;H2-Aa;H2-Eb1;H2-DMa;H2-DMb1;Mr1;Irgm1;Ifit1;Ifit2;Ifit3;Cd74;Inpp5d;Inppl1;Irf1;Itch;Lgals3;Anxa1;Tlr7;Tlr8;Cd180;Ly86;Clec4d;Mpeg1;Naip5;Naip6;Pml;Eif2ak2;Ptk2b;Ripk2;Serpina3g;Ido2;Dtx3l;Tifa;Cgas;Il1f9;Tec;Trim25;Cd300lb;Serinc5;Tlr4;Tlr6;Pglyrp1;Traf6;Gbp5;Ddx58;Themis2;Oasl1;G3bp2;Nlrp10;Oas3;Cd300lf;Axl;Zbtb1;Jaml;Irf5;Slfn8…	0.81406	0.321776	0.534548	0	374	14.171% (53/374)	0.0359874	1.44	NA	NA	0.0663575	0.498493	0.587095	1.5069	374	21.39% (80/374)	0.000468189	3.33	108078;117149;11846;12142;12479;12484;12487;12523;13205;142980;14960;14969;14999;15944;15957;15958;15959;16149;16362;16396;16854;170743;170744;17079;171285;17474;17476;17948;17951;17952;18854;19106;192656;209176;209200;213233;214763;215257;217069;21898;21899;22034;23881;266632;268564;26943;276950;279572;30925;321019;382551;383619;384309;54448;54483;547253;56417;56480;56619;56620;58185;59025;60440…	Olr1;Tirap;Arg1;Prdm1;Cd1d1;Cd24a;Cd28;Cd84;Ddx3x;Tlr3;H2-Aa;H2-Eb1;H2-DMb1;Irgm1;Ifit1;Ifit2;Ifit3;Cd74;Irf1;Itch;Lgals3;Tlr7;Tlr8;Cd180;Havcr2;Clec4d;Mpeg1;Naip2;Naip5;Naip6;Pml;Eif2ak2;Ripk2;Ido2;Dtx3l;Tapbpl;Cgas;Il1f9;Trim25;Tlr4;Tlr6;Traf6;G3bp2;Irak4;Zbtb1;Serinc3;Slfn8;Tlr13;Slamf6;Gpr183;Cd300ld3;Aim2;Trim56;Il1f6;Mefv;Parp14;Adar;Tbk1;Clec4e;Clec4n;Rsad2;Usp14;Iigp1;Cd274;Trim13;H60b;He…
immune response	GO:0006955	Innate immune response	3.77	Any immune system process that functions in the calibrated response of an organism to a potential internal or invasive threat.	0.859881	0.107554	0.753656	0	156	16.026% (25/156)	0.203457	0.69	NA	NA	0.000113506	0.690132	0.725275	1.799	156	33.974% (53/156)	2.28613e-07	6.64	12487;12491;12519;12524;12768;12771;12772;12774;13038;13039;13040;140792;140795;14102;14960;14969;14998;14999;15064;16149;16168;16173;16181;16196;16878;170743;170744;18605;18858;20293;20296;20306;20307;20723;208650;21822;21949;22034;22035;231655;246727;326623;330122;54448;56066;56744;60533;64139;72925;77777;81897;94242;99899	Cd28;Cd36;Cd80;Cd86;Ccr1;Ccr3;Ccr2;Ccr5;Ctsk;Ctsl;Ctss;Colec12;P2ry14;Fas;H2-Aa;H2-Eb1;H2-DMa;H2-DMb1;Mr1;Cd74;Il15;Il18;Il1rn;Il7;Lif;Tlr7;Tlr8;Enpp1;Pmp22;Ccl12;Ccl2;Ccl7;Ccl8;Serpinb9;Cblb;Tgtp1;Tnfsf8;Traf6;Tnfsf10;Oasl1;Oas3;Tnfsf15;Cxcl3;Il1f6;Cxcl11;Pf4;Cd274;Ctsm;Marchf1;Ulbp1;Tlr9;Tinagl1;Ifi44	0.81406	0.321776	0.652772	0	156	17.308% (27/156)	0.0345596	1.46	NA	NA	0.0542762	0.498493	0.717305	1.67257	156	21.154% (33/156)	0.000300623	3.52	12479;12487;12519;12768;12771;13038;13039;140795;14102;14825;14960;14990;16149;16168;170743;170744;18858;20311;20723;215257;21822;22034;22035;330122;54448;56619;56744;57349;60533;64139;667281;72925;77777	Cd1d1;Cd28;Cd80;Ccr1;Ccr3;Ctsk;Ctsl;P2ry14;Fas;Cxcl1;H2-Aa;H2-M2;Cd74;Il15;Tlr7;Tlr8;Pmp22;Cxcl5;Serpinb9;Il1f9;Tgtp1;Traf6;Tnfsf10;Cxcl3;Il1f6;Clec4e;Pf4;Ppbp;Cd274;Ctsm;H60b;Marchf1;Ulbp1
defense response to virus	GO:0051607	Innate immune response	6.23	Reactions triggered in response to the presence of a virus that act to protect the cell or organism.	0.859881	0.160801	0.819068	0	146	6.164% (9/146)	0.101078	1	NA	NA	0.0055689	0.557332	0.677757	1.66826	146	34.932% (51/146)	4.48652e-05	4.35	112419;11810;12177;12524;142980;15957;15958;15959;15975;15976;15977;16362;16396;170743;170744;17101;17454;18854;19106;20128;20846;20847;209200;213002;214763;217069;218442;231655;234311;237886;23960;23961;24014;246727;27056;27401;276950;384309;56532;57444;58185;667370;667373;68713;70408;71586;74568;74747;80285;81897;94094	Ifit1bl2;Apobec1;Bnip3l;Cd86;Tlr3;Ifit1;Ifit2;Ifit3;Ifnar1;Ifnar2;Ifnb1;Irf1;Itch;Tlr7;Tlr8;Lyst;Mov10;Pml;Eif2ak2;Trim30a;Stat1;Stat2;Dtx3l;Ifitm6;Cgas;Trim25;Serinc5;Oasl1;Ddx60;Slfn9;Oas1g;Oas1b;Rnasel;Oas3;Irf5;Skp2;Slfn8;Trim56;Ripk3;Isg20;Rsad2;Ifit3b;Ifit1bl1;Ifitm1;Polr3f;Ifih1;Mlkl;Ddit4;Parp9;Tlr9;Trim34a	0.850838	0.249247	0.596503	0	146	9.589% (14/146)	0.131953	0.88	NA	NA	0.0355484	0.518848	0.741966	1.73141	146	24.658% (36/146)	0.000129301	3.89	107569;11810;142980;15957;15958;15959;15976;16362;16396;170743;170744;17101;18854;19106;20128;209200;214763;217069;237886;24014;276950;384309;56417;56480;56532;58185;667370;667373;68713;70408;71586;74568;74747;78781;80285;94094	Nt5c3;Apobec1;Tlr3;Ifit1;Ifit2;Ifit3;Ifnar2;Irf1;Itch;Tlr7;Tlr8;Lyst;Pml;Eif2ak2;Trim30a;Dtx3l;Cgas;Trim25;Slfn9;Rnasel;Slfn8;Trim56;Adar;Tbk1;Ripk3;Rsad2;Ifit3b;Ifit1bl1;Ifitm1;Polr3f;Ifih1;Mlkl;Ddit4;Zc3hav1;Parp9;Trim34a
response to bacterium	GO:0009617	Innate immune response	4.62	Any process that results in a change in state or activity of a cell or an organism (in terms of movement, secretion, enzyme production, gene expression, etc.) as a result of a stimulus from a bacterium.	0.859881	0.156312	0.825881	0	111	3.604% (4/111)	0.109722	0.96	NA	NA	0.00160792	0.610527	0.73283	1.76713	111	34.234% (38/111)	7.28664e-06	5.14	100040462;100504486;108100;110454;117149;11770;12362;12491;14129;14469;15944;15951;15957;15959;17916;18126;18858;20128;20272;20296;20558;20723;20846;213993;21822;21898;237436;238393;381308;54396;56078;56792;60440;67138;67246;73178;73229;99899	Mndal;Gdap10;Baiap2;Ly6a;Tirap;Fabp4;Casp1;Cd36;Fcgr1;Gbp2;Irgm1;Ifi204;Ifit1;Ifit3;Myo1f;Nos2;Pmp22;Trim30a;Scn7a;Ccl2;Slfn4;Serpinb9;Stat1;Ccdc186;Tgtp1;Tlr4;Gas2l3;Serpina3f;Ifi211;Irgm2;Car5b;Stap1;Iigp1;Herc6;Resf1;Wasl;Zfp983;Ifi44	1	0.086795	0.381655	0	111	5.405% (6/111)	0.90795	0.04	NA	NA	0.14395	0.45506	0.743137	0	111	27.928% (31/111)	0.00185243	2.73	NA	NA
innate immune response	GO:0045087	Innate immune response	4.94	Innate immune responses are defense responses mediated by germline encoded components that directly recognize components of potential pathogens.	0.969103	0.054794	0.59412	0	317	8.833% (28/317)	0.481786	0.32	NA	NA	0.0589913	0.45506	0.542065	0	317	30.284% (96/317)	0.00146628	2.83	NA	NA	0.866098	0.249247	0.498167	0	317	11.987% (38/317)	0.157919	0.8	NA	NA	0.0221601	0.557332	0.659308	1.6589	317	22.713% (72/317)	5.57907e-05	4.25	117149;11846;12142;12479;12484;12523;13205;142980;15944;15957;15958;15959;16362;16396;16854;170743;170744;17079;171285;17474;17476;17948;17951;17952;18854;19106;192656;20128;20821;209200;209387;214763;215257;217069;21898;21899;23881;266632;268564;26943;279572;30925;319236;383619;384309;434219;54396;54448;54483;547253;56417;56480;56619;56620;58185;59025;60440;66597;66949;67138;67857;68279;68713;70…	Tirap;Arg1;Prdm1;Cd1d1;Cd24a;Cd84;Ddx3x;Tlr3;Irgm1;Ifit1;Ifit2;Ifit3;Irf1;Itch;Lgals3;Tlr7;Tlr8;Cd180;Havcr2;Clec4d;Mpeg1;Naip2;Naip5;Naip6;Pml;Eif2ak2;Ripk2;Trim30a;Trim21;Dtx3l;Trim30d;Cgas;Il1f9;Trim25;Tlr4;Tlr6;G3bp2;Irak4;Zbtb1;Serinc3;Tlr13;Slamf6;Trim12c;Aim2;Trim56;Trim30c;Irgm2;Il1f6;Mefv;Parp14;Adar;Tbk1;Clec4e;Clec4n;Rsad2;Usp14;Iigp1;Trim13;Trim59;Herc6;Ppp6c;Mcoln2;Ifitm1;Polr3f;Ifih…
inflammatory response	GO:0006954	Innate immune response	4.96	The immediate defensive reaction (by vertebrate tissue) to infection or injury caused by chemical or physical agents. The process is characterized by local vasodilation, extravasation of plasma into intercellular spaces and accumulation of white blood cells and macrophages.	0.859881	0.141225	0.785578	0	235	8.936% (21/235)	0.119347	0.92	NA	NA	0.00283592	0.57561	0.633604	1.64156	235	29.787% (70/235)	1.71354e-05	4.77	107527;11501;117149;12053;12265;12267;12273;12363;12768;12771;12772;12774;13205;14289;142980;14728;14747;15184;16173;16174;16177;16181;16410;16950;16952;16995;170743;170744;17079;17084;17940;17951;17952;18126;19224;19225;20293;20296;20306;20307;215257;21825;218699;21898;21899;224938;229898;230787;244202;26362;27226;279572;328417;330122;383619;52065;52392;53791;541307;54448;56066;56233;56744;57783…	Il1rl2;Adam8;Tirap;Bcl6;Ciita;C3ar1;C5ar1;Casp4;Ccr1;Ccr3;Ccr2;Ccr5;Ddx3x;Fpr2;Tlr3;Lilrb4a;Cmklr1;Hdac5;Il18;Il18rap;Il1r1;Il1rn;Itgav;Loxl3;Anxa1;Ltb4r1;Tlr7;Tlr8;Cd180;Ly86;Naip1;Naip5;Naip6;Nos2;Ptgs1;Ptgs2;Ccl12;Ccl2;Ccl7;Ccl8;Il1f9;Thbs1;Pxk;Tlr4;Tlr6;Pja2;Gbp5;Themis2;Nlrp10;Axl;Pla2g7;Tlr13;Parp4;Cxcl3;Aim2;Mfhas1;Macir;Tlr5;Ccl26;Il1f6;Cxcl11;Hdac7;Pf4;Tnip1;Cysltr1;Acer3;Plgrkt;Rps6ka5;…	0.640808	0.38073	0.63623	0	235	12.34% (29/235)	0.00891373	2.05	NA	NA	0.0892792	0.477271	0.649436	1.6101	235	18.298% (43/235)	0.000854132	3.07	108078;11689;117149;12265;12273;12768;12771;13205;14289;142980;14747;14825;16174;16410;16889;16950;170743;170744;17079;17948;17951;18126;19224;19225;20311;215257;21825;21898;22163;23887;27226;279572;328417;330122;383619;52392;54448;54483;56233;56744;57349;58861;79221	Olr1;Alox5;Tirap;Ciita;C5ar1;Ccr1;Ccr3;Ddx3x;Fpr2;Tlr3;Cmklr1;Cxcl1;Il18rap;Itgav;Lipa;Loxl3;Tlr7;Tlr8;Cd180;Naip2;Naip5;Nos2;Ptgs1;Ptgs2;Cxcl5;Il1f9;Thbs1;Tlr4;Tnfrsf4;Ggt5;Pla2g7;Tlr13;Parp4;Cxcl3;Aim2;Macir;Il1f6;Mefv;Hdac7;Pf4;Ppbp;Cysltr1;Hdac9
response to oxidative stress	GO:0006979	Innate immune response	5.57	Any process that results in a change in state or activity of a cell or an organism (in terms of movement, secretion, enzyme production, gene expression, etc.) as a result of oxidative stress, a state often resulting from exposure to high levels of reactive oxygen species, e.g. superoxide anions, hydrogen peroxide (H2O2), and hydroxyl radicals.	0.859881	0.186433	0.859607	0	92	3.261% (3/92)	0.0816619	1.09	NA	NA	0.409089	0.195789	0.54606	0	92	15.217% (14/92)	0.0795107	1.1	NA	NA	0.627231	0.407018	0.810898	0	92	17.391% (16/92)	0.00450036	2.35	NA	NA	0.0542762	0.498493	0.814247	1.76307	92	11.957% (11/92)	0.000281174	3.55	12359;14388;14629;14630;170719;18104;18477;19224;19225;21898;93759	Cat;Gab1;Gclc;Gclm;Oxr1;Nqo1;Prdx1;Ptgs1;Ptgs2;Tlr4;Sirt1
proteolysis	GO:0006508	Proteolysis	3.92	The hydrolysis of proteins into smaller polypeptides and/or amino acids by cleavage of their peptide bonds.	0.979812	0.0372254	0.488584	0	282	5.674% (16/282)	0.730255	0.14	NA	NA	0.236454	0.352488	0.494499	0	282	21.277% (60/282)	0.0158351	1.8	NA	NA	0.866098	0.249247	0.49404	0	282	15.603% (44/282)	0.16821	0.77	NA	NA	0.0388734	0.518848	0.632905	1.58391	282	16.312% (46/282)	0.000176163	3.75	11504;12362;12367;12369;13033;13034;13036;13038;13039;13040;13532;14058;14068;14089;16613;17381;17386;17394;17847;18792;19155;22019;22217;22284;226090;230484;23887;240028;27377;53419;54651;56207;59025;64139;66541;66552;67855;70675;73162;74388;74841;74996;77593;80898;84092;94242	Adamts1;Casp1;Casp3;Casp7;Ctsd;Ctse;Ctsh;Ctsk;Ctsl;Ctss;Usp17lc;F10;F7;Fap;Klk1b11;Mmp12;Mmp13;Mmp8;Usp34;Plau;Npepps;Tpp2;Usp12;Usp9x;Ermp1;Usp1;Ggt5;Lnpep;Yme1l1;Corin;Usp27x;Uchl5;Usp14;Ctsm;Immp1l;Sppl2a;Asprv1;Vcpip1;Otud3;Dpp8;Usp38;Usp47;Usp45;Erap1;Usp8;Tinagl1
ubiquitin-dependent protein catabolic process	GO:0006511	Proteolysis	5.1	The chemical reactions and pathways resulting in the breakdown of a protein or peptide by hydrolysis of its peptide bonds, initiated by the covalent attachment of a ubiquitin group, or multiple ubiquitin groups, to the protein.	0.967938	0.143759	-0.433264	0	242	1.24% (3/242)	0.457711	0.34	NA	NA	0.0317945	0.498493	0.590118	1.53509	242	36.364% (88/242)	0.000368815	3.43	100503085;106021;107568;108089;109689;12211;12234;12402;13532;140630;14897;15185;16396;170707;170822;17246;17847;18203;19647;19820;20438;209200;216080;217069;22210;22215;22217;22284;224836;225055;225164;227334;230484;231380;232566;235323;23806;24017;240263;242960;26554;268291;27401;29864;30940;319651;319817;330812;381305;50753;53312;53621;54473;56207;59025;59044;66105;66889;67118;67128;672511;673…	Klhl3;Topors;Wwp1;Rnf144a;Arrb1;Birc6;Btrc;Cbl;Usp17lc;Ube4a;Trip12;Hdac6;Itch;Usp48;Usp33;Mdm2;Usp34;Ntan1;Rbbp6;Rlim;Siah1b;Dtx3l;Ube2d1;Trim25;Ube2b;Ube3a;Usp12;Usp9x;Usp49;Fbxo11;Mib1;Usp40;Usp1;Uba6;Amn1;Usp28;Arih1;Rnf13;Fem1c;Fbxl5;Cul3;Rnf217;Skp2;Rnf11;Usp25;Usp37;Rc3h2;Rnf150;Rc3h1;Fbxo8;Nub1;Cnot4;Tollip;Uchl5;Usp14;Rnf130;Ube2d3;Rnf128;Bfar;Ube2g1;Rnf213;Rffl;Rnf149;Rchy1;Fbxl15;Rmnd5…	0.81406	0.321776	0.607704	0	242	19.421% (47/242)	0.0351506	1.45	NA	NA	0.881447	0.24134	0.421149	0	242	30.992% (75/242)	0.327103	0.49	NA	NA
proteolysis involved in cellular protein catabolic process	GO:0051603	Proteolysis	4.84	The hydrolysis of a peptide bond or bonds within a protein as part of the chemical reactions and pathways resulting in the breakdown of a protein by individual cells.	0.977418	0.0551352	0.510187	0	44	18.182% (8/44)	0.6512	0.19	NA	NA	0.256281	0.352488	0.709847	0	44	25% (11/44)	0.0193566	1.71	NA	NA	0.85542	0.202072	0.722502	0	44	22.727% (10/44)	0.135359	0.87	NA	NA	0.0726983	0.477271	0.865261	1.67003	44	22.727% (10/44)	0.000622291	3.21	13025;13036;13038;13039;13040;14089;17246;229445;64139;67610	Ctla2b;Ctsh;Ctsk;Ctsl;Ctss;Fap;Mdm2;Ctso;Ctsm;Rspry1
collagen catabolic process	GO:0030574	Proteolysis	8.16	The proteolytic chemical reactions and pathways resulting in the breakdown of collagen in the extracellular matrix, usually carried out by proteases secreted by nearby cells.	0.859881	0.321776	0.957486	0	20	20% (4/20)	0.0392099	1.41	NA	NA	0.0269671	0.498493	0.90558	1.68781	20	35% (7/20)	0.000298729	3.52	13038;13039;17381;17386;17394;234911;58223	Ctsk;Ctsl;Mmp12;Mmp13;Mmp8;Mmp27;Mmp19	0.823134	0.234393	0.848579	0	20	30% (6/20)	0.0833333	1.08	NA	NA	0.0221601	0.57561	0.963938	1.68121	20	30% (6/20)	2.26292e-05	4.65	13038;13039;17381;17386;17394;234911	Ctsk;Ctsl;Mmp12;Mmp13;Mmp8;Mmp27
hydrogen peroxide catabolic process	GO:0042744	Proteolysis	8.34	The chemical reactions and pathways resulting in the breakdown of hydrogen peroxide (H2O2).	1	0.0389556	0.346052	0	10	40% (4/10)	0.983022	0.01	NA	NA	0.490106	0.148262	0.790293	0	10	20% (2/10)	0.158182	0.8	NA	NA	0.823134	0.2114	0.899496	0	10	30% (3/10)	0.0824176	1.08	NA	NA	0.0877951	0.477271	0.974939	1.53269	10	40% (4/10)	0.000795726	3.1	11758;12359;18477;54683	Prdx6;Cat;Prdx1;Prdx5
positive regulation of protein sumoylation	GO:0033235	Protein synthesis and modification	9.16	Any process that activates or increases the frequency, rate or extent of the addition of SUMO groups to a protein.	0.77327	0.477271	0.994785	1.5545	16	12.5% (2/16)	0.000874995	3.06	11624;66568	Ahrr;Rwdd3	0.234553	0.38073	0.87199	0	16	12.5% (2/16)	0.0155897	1.81	NA	NA	0.598025	0.431708	0.963431	0	16	12.5% (2/16)	0.00251101	2.6	NA	NA	0.024695	0.538434	0.97207	1.63982	16	12.5% (2/16)	7.46073e-05	4.13	11624;54473	Ahrr;Tollip
protein ubiquitination	GO:0016567	Protein synthesis and modification	4.89	The process in which one or more ubiquitin groups are added to a protein.	0.860355	0.095288	0.703554	0	269	18.216% (49/269)	0.227771	0.64	NA	NA	0.0015972	0.610527	0.62178	1.62418	269	28.625% (77/269)	6.43385e-06	5.19	100503085;104836;107568;108089;109113;12189;12211;12449;14155;16396;17246;19820;20128;20585;207304;207521;20821;209200;209387;214854;217232;21848;22034;22210;22215;223455;224938;225055;225164;22644;231380;23806;242521;242960;244183;26554;268291;319236;319817;434219;50754;52323;53621;54483;54607;56515;56550;58799;66105;66213;67138;672511;67345;67731;68098;68431;68497;70208;70238;70675;71101;71745;…	Klhl3;Cbll1;Wwp1;Rnf144a;Uhrf2;Brca1;Birc6;Ccnf;Fem1b;Itch;Mdm2;Rlim;Trim30a;Hltf;Hectd1;Dtx4;Trim21;Dtx3l;Trim30d;Neurl3;Cdc27;Trim24;Traf6;Ube2b;Ube3a;Marchf6;Pja2;Fbxo11;Mib1;Rnf103;Uba6;Arih1;Klhl9;Fbxl5;Trim30b;Cul3;Rnf217;Trim12c;Rc3h2;Trim30c;Fbxw7;Klhl7;Cnot4;Mefv;Socs6;Rnf138;Ube2d2a;Crbn;Ube2d3;Med7;Herc6;Rnf213;Herc4;Fbxo32;Rchy1;Fbxl15;Arel1;Med23;Rnf168;Vcpip1;Uvssa;Cul2;Rnf135;Fbxl2…	0.81406	0.352488	0.604039	0	269	18.216% (49/269)	0.0276882	1.56	NA	NA	0.824083	0.276501	0.428043	0	269	30.855% (83/269)	0.27	0.57	NA	NA
sphingolipid biosynthetic process	GO:0030148	Protein synthesis and modification	6.69	The chemical reactions and pathways resulting in the formation of sphingolipids, any of a class of lipids containing the long-chain amine diol sphingosine or a closely related base (a sphingoid).	0.860355	0.11524	0.767623	0	23	13.043% (3/23)	0.225914	0.65	NA	NA	0.592688	0.0940503	0.57038	0	23	17.391% (4/23)	0.332753	0.48	NA	NA	0.168145	0.498493	0.959657	1.51589	23	13.043% (3/23)	0.000316991	3.5	268656;54326;67260	Sptlc1;Elovl2;Cers4	1	0.0739901	0.473317	0	23	26.087% (6/23)	0.679803	0.17	NA	NA
cytoplasmic translation	GO:0002181	Protein synthesis and modification	7.28	The chemical reactions and pathways resulting in the formation of a protein in the cytoplasm. This is a ribosome-mediated process in which the information in messenger RNA (mRNA) is used to specify the sequence of amino acids in the protein.	0.994844	0.0465084	0.446896	0	40	30% (12/40)	0.802288	0.1	NA	NA	0.00283592	0.57561	-0.841118	-1.88596	40	67.5% (27/40)	1.6793e-05	4.77	114641;11837;13495;16785;19896;19899;19921;19934;19941;19946;19988;20005;26961;27370;319195;54127;54217;57808;620155;66167;66475;66480;66481;67025;67248;67671;76808	Rpl31;Rplp0;Drg2;Rpsa;Rpl10a;Rpl18;Rpl19;Rpl22;Rpl26;Rpl30;Rpl6;Rpl9;Rpl8;Rps26;Rpl17;Rps28;Rpl36;Rpl35a;Gm6133;Tma7;Rps23;Rpl15;Rps21;Rpl11;Rpl39;Rpl38;Rpl18a	0.823134	0.227987	-0.885525	0	40	2.5% (1/40)	0.0617089	1.21	NA	NA	0.576726	0.271289	-0.816819	0	40	27.5% (11/40)	0.0436817	1.36	NA	NA
translation	GO:0006412	Protein synthesis and modification	4.86	The cellular metabolic process in which a protein is formed, using the sequence of a mature mRNA or circRNA molecule to specify the sequence of amino acids in a polypeptide chain. Translation is mediated by the ribosome, and begins with the formation of a ternary complex between aminoacylated initiator methionine tRNA, GTP, and initiation factor 2, which subsequently associates with the small sub…	0.979812	0.0358449	0.47313	0	253	22.53% (57/253)	0.761378	0.12	NA	NA	2.25376e-18	1.20398	-0.783394	-2.25364	253	49.407% (125/253)	1.13483e-21	20.95	100038991;100417274;100502825;100503670;105148;107045;107271;107734;110954;110960;114641;11651;13627;13629;13681;13722;15115;16418;16785;16898;18120;19652;19896;19899;19921;19933;19934;19935;19943;19946;19951;19981;19988;19989;20005;20042;20044;20054;20055;20068;20084;20085;20091;20115;20226;208643;209354;212679;216766;22121;22321;223691;225215;229487;231872;233870;23874;26451;269261;26961;270106…	Gm2000;Gm15013;Rpl37rt;Rpl5;Iars;Lars;Yars;Mrpl30;Rpl10;Tars;Rpl31;Akt1;Eef1a1;Eef2;Eif4a1;Aimp1;Hars;Eif6;Rpsa;Rps2;Mrpl49;Rbm3;Rpl10a;Rpl18;Rpl19;Rpl21;Rpl22;Mrpl23;Rpl28;Rpl30;Rpl32;Rpl37a;Rpl6;Rpl7;Rpl9;Rps12;Rps14;Rps15;Rps16;Rps17;Rps18;Rps19;Rps3a1;Rps7;Sars;Eif4g1;Eif2b1;Mars2;Gemin5;Rpl13a;Vars;Eif3l;Rsl24d1;Gatb;Aimp2;Tufm;Farsb;Rpl27a;Rpl12;Rpl8;Rpl13;Rps11;Rpl3;Rps26;Mrpl2;Eif5a;Eif3b…	1	0.133555	0.379544	0	253	17.391% (44/253)	0.913044	0.04	NA	NA	0.769001	0.096563	-0.595007	0	253	35.178% (89/253)	0.202882	0.69	NA	NA
methylation	GO:0032259	Gene expression and RNA processing	5.3	The process in which a methyl group is covalently attached to a molecule.	1	0.0774768	-0.295802	0	148	16.216% (24/148)	0.996139	0	NA	NA	0.00122909	0.627257	-0.648266	-1.7568	148	29.054% (43/148)	3.71327e-06	5.43	100609;101867;110599566;14113;14791;15469;15547;17299;18618;209584;212528;214572;22171;224440;226830;227695;231803;232187;239706;27374;28114;328162;52686;56095;56335;66083;66254;66617;66902;67390;67493;67768;68017;68043;68073;69156;69487;69536;69740;71449;71974;73694;74753	Nsun5;Rrp8;Eef1akmt4;Fbl;Emg1;Prmt1;Trmt2a;Mettl1;Pemt;Tyw3;Trmt1;Prmt7;Tyms;Setd4;Smyd2;Spout1;Mepce;Smyd5;Mettl22;Prmt5;Nsun2;Trmt61a;Mettl2;Ftsj3;Mettl3;Setd6;Dimt1;Ntmt1;Mtap;Mrm3;Mettl16;N6amt1;Mrm2;Eef1akmt1;Atpsckmt;Comtd1;Ndufaf5;Hemk1;Dph5;Eef1aknmt;Prmt3;Ndufaf7;Trmo	1	0.0956031	0.313848	0	148	22.973% (34/148)	1	0	NA	NA	0.590351	0.222056	-0.700393	0	148	10.811% (16/148)	0.0499391	1.3	NA	NA
oxidation-reduction process	GO:0055114	Gene expression and RNA processing	4.89	A metabolic process that results in the removal or addition of one or more electrons to or from a substance, with or without the concomitant removal or addition of a proton or protons.	0.859881	0.144631	0.75893	0	375	3.467% (13/375)	0.103645	0.98	NA	NA	0.508584	0.257206	-0.353371	0	375	21.067% (79/375)	0.182353	0.74	NA	NA	0.168145	0.477271	0.658464	1.53803	375	14.133% (53/375)	0.000507992	3.29	110208;11409;12359;12850;12892;13057;13078;14104;14782;14789;15368;15485;16950;170728;17972;17991;17995;18104;18452;18477;18676;18984;19224;192970;194388;20341;20655;21391;216850;217666;230784;233016;236539;26949;319518;50493;53415;56295;56749;66375;66400;66627;66916;69748;69875;71985;72795;74134;74443;74754;75406;76238;77974	Pgd;Acads;Cat;Coq7;Cpox;Cyba;Cyp1b1;Fasn;Gsr;P3h3;Hmox1;Hsd17b1;Loxl3;Rtn4ip1;Ncf4;Ndufa2;Ndufv1;Nqo1;P4ha2;Prdx1;Phf2;Por;Ptgs1;Dhrs11;Tet3;Selenbp1;Sod1;Tbxas1;Kdm6b;L2hgdh;Sesn2;Blvrb;Phgdh;Vat1;Pdpr;Txnrd1;Htatip2;Higd1a;Dhodh;Dhrs7;Alkbh7;Ogfod2;Ndufb7;Aldh16a1;Ndufa11;Acad10;Ttc19;Cyp2s1;P4htm;Dhcr24;Ndufs7;Grhpr;Rdh12	0.759863	0.249247	0.397653	0	375	8.8% (33/375)	0.196661	0.71	NA	NA
mRNA splicing, via spliceosome	GO:0000398	Gene expression and RNA processing	5.76	The joining together of exons from one or more primary transcripts of messenger RNA (mRNA) and the excision of intron sequences, via a spliceosomal mechanism, so that mRNA consisting only of the joined exons is produced.	0.77327	0.431708	-0.777027	0	128	2.344% (3/128)	0.00242585	2.62	NA	NA	0.0127782	0.518848	-0.615126	-1.65041	128	27.344% (35/128)	0.000122248	3.91	101943;107686;192170;19826;20222;20624;20638;20641;20826;22185;27756;28000;50783;53317;53607;53817;56031;56335;66094;66381;66645;67332;68011;68092;68278;68479;68816;68981;68988;69878;72935;75062;76936;78372;78651	Sf3b3;Snrpd2;Eif4a3;Rnps1;Sf3a2;Eftud2;Snrpb;Snrpd1;Snu13;U2af2;Lsm2;Prpf19;Lsm4;Plrg1;Snrpa;Ddx39b;Ppie;Mettl3;Lsm7;Rnf113a2;Pspc1;Snrpd3;Snrpg;Ncbp2;Ddx39a;Phf5a;Ppil1;Snrpa1;Prpf31;Snrpf;Ddx41;Sf3a3;Hnrnpm;Snrnp25;Lsm6	0.865548	0.252961	0.564472	0	128	19.531% (25/128)	0.153846	0.81	NA	NA	1	0.0434507	-0.492301	0	128	17.969% (23/128)	0.652985	0.19	NA	NA
tRNA processing	GO:0008033	Gene expression and RNA processing	6.45	The process in which a pre-tRNA molecule is converted to a mature tRNA, ready for addition of an aminoacyl group.	1	0.0762797	-0.38214	0	88	12.5% (11/88)	0.851613	0.07	NA	NA	0.000119549	0.674963	-0.749778	-1.91327	88	29.545% (26/88)	3.00979e-07	6.52	117109;17299;209584;212528;230233;233189;28088;28114;328162;433813;54351;56361;57773;66132;66246;66628;66965;68205;68626;68730;74097;74753;76265;78651;78697;98956	Pop5;Mettl1;Tyw3;Trmt1;Elp1;Ctu1;Rtcb;Nsun2;Trmt61a;Pusl1;Elp5;Pus1;Wdr4;Prorp;Osgep;Thg1l;Ctu2;Urm1;Elac2;Dus1l;Pop7;Trmo;Tsen54;Lsm6;Pus7;Nat10	0.89457	0.188204	0.590026	0	88	11.364% (10/88)	0.206642	0.68	NA	NA	0.793668	0.100991	-0.649635	0	88	28.409% (25/88)	0.226667	0.64	NA	NA
positive regulation of gene expression	GO:0010628	Gene expression and RNA processing	3.46	Any process that increases the frequency, rate or extent of gene expression. Gene expression is the process in which a gene's coding sequence is converted into a mature gene product or products (proteins or RNA). This includes the production of an RNA transcript as well as any processing to produce a mature RNA product or an mRNA or circRNA (for protein-coding genes) and the translation of that m…	0.859881	0.245042	0.814383	0	335	3.881% (13/335)	0.0397196	1.4	NA	NA	0.00135523	0.610527	0.602921	1.60164	335	25.672% (86/335)	4.77673e-06	5.32	102423;11891;11910;12189;12387;12393;12487;12491;12562;12571;12774;13036;13205;13805;14066;14265;142980;14390;15251;15567;15902;16000;16149;16151;16173;16196;16197;16561;16653;16878;16905;17132;17246;17260;17295;17342;17356;17381;17394;17979;18019;18128;18708;18710;18787;18858;18991;19015;19055;19211;19317;19664;19684;19877;20296;20683;20723;21406;214150;215257;21848;21898;21899;22289;22339;23007…	Hinfp;Rab27a;Atf3;Brca1;Ctnnb1;Runx2;Cd28;Cd36;Cdh5;Cdk6;Ccr5;Ctsh;Ddx3x;Eng;F3;Fmr1;Tlr3;Gabpa;Hif1a;Slc6a4;Id2;Igf1;Cd74;Ikbkg;Il18;Il7;Il7r;Kif1b;Kras;Lif;Lmna;Maf;Mdm2;Mef2c;Met;Mitf;Afdn;Mmp12;Mmp8;Ncoa3;Nfatc2;Notch1;Pik3r1;Pik3r3;Serpine1;Pmp22;Pou3f1;Ppard;Ppp3ca;Pten;Qk;Rbpj;Rdx;Rock1;Ccl2;Sp1;Serpinb9;Tcf12;Ago3;Il1f9;Trim24;Tlr4;Tlr6;Kdm6a;Vegfa;Ddx58;Mapk14;Mapk9;Itgb8;Hnrnpu;Nfat5;Il…	0.81406	0.352488	0.571333	0	335	23.284% (78/335)	0.0232175	1.63	NA	NA	0.479095	0.352488	0.49905	0	335	13.433% (45/335)	0.0190577	1.72	NA	NA
positive regulation of interleukin-6 production	GO:0032755	Gene expression and RNA processing	7.13	Any process that activates or increases the frequency, rate, or extent of interleukin-6 production.	0.859881	0.321776	0.920105	0	78	2.564% (2/78)	0.0374756	1.43	NA	NA	0.0543078	0.477271	0.715375	1.65332	78	32.051% (25/78)	0.000939408	3.03	107527;117149;12491;12774;13874;142980;16149;170743;170744;17394;192656;215257;21898;21899;22034;226421;230073;230594;244202;433693;54448;56490;67581;71586;81897	Il1rl2;Tirap;Cd36;Ccr5;Ereg;Tlr3;Cd74;Tlr7;Tlr8;Mmp8;Ripk2;Il1f9;Tlr4;Tlr6;Traf6;Rab7b;Ddx58;Tut4;Nlrp10;Akirin2;Il1f6;Zbtb20;Tbc1d23;Ifih1;Tlr9	0.823134	0.287805	0.700966	0	78	10.256% (8/78)	0.0906267	1.04	NA	NA	0.0221601	0.557332	0.847264	1.80236	78	20.513% (16/78)	4.67855e-05	4.33	117149;13874;142980;16149;170743;170744;17394;192656;215257;21898;22034;226421;230594;54448;67581;71586	Tirap;Ereg;Tlr3;Cd74;Tlr7;Tlr8;Mmp8;Ripk2;Il1f9;Tlr4;Traf6;Rab7b;Tut4;Il1f6;Tbc1d23;Ifih1
negative regulation of catalytic activity	GO:0043086	Negative regulation of cell metabolism	5.12	Any process that stops or reduces the activity of an enzyme.	0.859881	0.261664	0.936942	0	22	13.636% (3/22)	0.0492611	1.31	NA	NA	0.307957	0.352488	0.778664	0	22	22.727% (5/22)	0.0303865	1.52	NA	NA	0.627231	0.407018	0.920796	0	22	22.727% (5/22)	0.00721076	2.14	NA	NA	0.0355484	0.518848	0.940535	1.65958	22	13.636% (3/22)	0.000143196	3.84	18104;18128;80285	Nqo1;Notch1;Parp9
negative regulation of peptidase activity	GO:0010466	Negative regulation of cell metabolism	6.2	Any process that stops or reduces the rate of peptidase activity, the hydrolysis of peptide bonds within proteins.	0.859881	0.321776	0.94232	0	38	7.895% (3/38)	0.0400432	1.4	NA	NA	0.0115872	0.538434	0.855115	1.76733	38	21.053% (8/38)	0.000105019	3.98	12211;17940;18788;20715;20725;20732;238393;282663	Birc6;Naip1;Serpinb2;Serpina3g;Serpinb8;Spint1;Serpina3f;Serpinb1b	0.168145	0.518848	0.931434	1.60464	38	10.526% (4/38)	0.000235124	3.63	18788;20732;215001;21859	Serpinb2;Spint1;Wfikkn1;Timp3	0.0663575	0.477271	0.894751	1.6991	38	18.421% (7/38)	0.000501189	3.3	12211;18788;20713;20719;20725;20732;282663	Birc6;Serpinb2;Serpini1;Serpinb6a;Serpinb8;Spint1;Serpinb1b
negative regulation of endopeptidase activity	GO:0010951	Negative regulation of cell metabolism	6.65	Any process that decreases the frequency, rate or extent of endopeptidase activity, the endohydrolysis of peptide bonds within proteins.	0.860355	0.111011	0.744528	0	27	14.815% (4/27)	0.239669	0.62	NA	NA	0.0269671	0.498493	0.867905	1.69084	27	22.222% (6/27)	0.000295596	3.53	18788;20715;20723;20725;238393;282663	Serpinb2;Serpina3g;Serpinb9;Serpinb8;Serpina3f;Serpinb1b	0.823134	0.271289	0.82462	0	27	18.519% (5/27)	0.0698254	1.16	NA	NA	0.103007	0.45506	0.907035	0	27	25.926% (7/27)	0.00108691	2.96	NA	NA
negative regulation of apoptotic process	GO:0043066	Negative regulation of cell metabolism	4.68	Any process that stops, prevents, or reduces the frequency, rate or extent of cell death by apoptotic process.	0.859881	0.38073	0.845727	0	382	6.021% (23/382)	0.00892552	2.05	NA	NA	0.242888	0.352488	0.479092	0	382	19.895% (76/382)	0.0179781	1.75	NA	NA	0.168145	0.498493	0.666508	1.57843	382	18.848% (72/382)	0.000391842	3.41	107503;107869;108143;109689;114230;11651;11669;11684;12050;12177;12359;12385;12387;12576;12702;12845;14232;14257;14272;15275;15937;16476;17130;17246;17319;17979;18091;18103;18104;18226;18541;18569;18673;18715;18788;18793;18984;19015;19165;192176;19697;19823;20111;20393;20439;20586;20655;20698;20723;213452;22030;223775;224727;227737;23873;26889;29810;319757;338359;386612;53945;56208;56295;56417;56…	Atf5;Cth;Taf9;Arrb1;Aipl1;Akt1;Aldh2;Alox12;Bcl2l2;Bnip3l;Cat;Ctnna1;Ctnnb1;Cdkn1b;Socs3;Comp;Fkbp8;Flt4;Fnta;Hk1;Ier3;Jun;Smad6;Mdm2;Mif;Ncoa3;Nkx2-5;Nme2;Nqo1;Nup62;Pcnt;Pdcd4;Phb;Pim2;Serpinb2;Plaur;Por;Ppard;Psen2;Flna;Rela;Rnf7;Rps6ka1;Sgk1;Siah2;Smarca4;Sod1;Sphk1;Serpinb9;Dstyk;Traf2;Pim3;Bag6;Niban2;Faim;Cln8;Bag3;Smo;Supv3l1;Thoc6;Slc40a1;Becn1;Higd1a;Adar;Ybx3;Angptl4;Pam16;Ints1;Dapk1;…	0.0663575	0.498493	0.565864	1.44409	382	19.895% (76/382)	0.000412066	3.39	108143;109689;109880;110157;11797;11798;11843;11864;12211;12359;12367;12385;12387;12402;12575;12576;12845;12955;13036;13205;13618;14102;14257;14629;14726;14815;15201;15251;15259;15357;15937;16000;16149;16336;16396;16412;16854;17130;17210;17246;17311;17948;17951;17952;18104;18708;18712;18788;19014;19106;19122;19211;19225;20723;216439;216984;21825;223775;227737;228094;27356;27377;52440;53945;54208;…	Taf9;Arrb1;Braf;Raf1;Birc2;Xiap;Arf4;Arnt2;Birc6;Cat;Casp3;Ctnna1;Ctnnb1;Cbl;Cdkn1a;Cdkn1b;Comp;Cryab;Ctsh;Ddx3x;Ednrb;Fas;Flt4;Gclc;Pdpn;Nr3c1;Hells;Hif1a;Hipk3;Hmgcr;Ier3;Igf1;Cd74;Insl3;Itch;Itgb1;Lgals3;Smad6;Mcl1;Mdm2;Kitl;Naip2;Naip5;Naip6;Nqo1;Pik3r1;Pim1;Serpinb2;Med1;Eif2ak2;Prnp;Pten;Ptgs2;Serpinb9;Agap2;Evi2b;Thbs1;Pim3;Niban2;Cerkl;Insl6;Yme1l1;Tax1bp1;Slc40a1;Arl6ip1;Adar;Bfar;Hypk;A…
negative regulation of transcription, DNA-templated	GO:0045892	Negative regulation of cell metabolism	4.3	Any process that stops, prevents, or reduces the frequency, rate or extent of cellular DNA-templated transcription.	0.440544	0.518848	0.892759	1.53065	404	4.703% (19/404)	0.000221825	3.65	100503924;106931;11624;12265;12394;15902;17121;18128;19401;19726;227737;238317;54383;56233;66233;69009;70673;71722;79221	Fcor;Kctd1;Ahrr;Ciita;Runx1;Id2;Mxd3;Notch1;Rara;Rfx3;Niban2;Mideas;Phc2;Hdac7;Dmap1;Thap7;Prdm16;Cic;Hdac9	0.0318836	0.498493	0.532827	1.43053	404	23.267% (94/404)	0.000417409	3.38	102423;104383;107182;107503;107568;108000;11624;11770;11910;12053;12189;12265;12387;12393;12394;12568;12576;12753;12848;13134;13163;13619;13874;14056;14815;15184;15902;16362;16543;16950;170826;17246;17936;18128;18626;18854;18986;19290;19645;19664;19726;20238;20687;21372;21416;214742;217732;217864;21847;21848;21853;21886;21888;22034;226442;22661;227737;233060;233532;234135;237339;238247;238317;241…	Hinfp;Rcor2;Btaf1;Atf5;Wwp1;Cenpf;Ahrr;Fabp4;Atf3;Bcl6;Brca1;Ciita;Ctnnb1;Runx2;Runx1;Cdk5;Cdkn1b;Clock;Cops2;Dach1;Daxx;Phc1;Ereg;Ezh2;Nr3c1;Hdac5;Id2;Irf1;Mdfic;Loxl3;Ppargc1b;Mdm2;Nab1;Notch1;Per1;Pml;Pou2f1;Pura;Rb1;Rbpj;Rfx3;Atxn1;Sp3;Tbl1x;Tcf7l2;Rcor3;Cipc;Rcor1;Klf10;Trim24;Timeless;Tle2;Tle4;Traf6;Zfp281;Zfp148;Niban2;Zfp382;Rsf1;Nsd3;L3mbtl3;Arid4a;Mideas;Phc3;Tshz3;Nr1d2;Sfmbt2;Akirin2…	0.0107609	0.610527	0.708854	1.66462	404	12.376% (50/404)	5.4184e-06	5.27	100503924;106931;107392;11624;12265;12387;12394;12578;12606;12608;13874;15902;16600;16950;16969;17257;18128;18627;18673;192231;19697;20475;20602;21415;217732;227737;228536;229534;234366;234852;238317;240514;268448;269881;319757;330474;353310;54383;56233;57432;66233;66707;68094;69009;69890;71722;71952;75580;76022;79221	Fcor;Kctd1;Brms1;Ahrr;Ciita;Ctnnb1;Runx1;Cdkn2a;Cebpa;Cebpb;Ereg;Id2;Klf4;Loxl3;Zbtb7a;Mecp2;Notch1;Per2;Phb;Hexim1;Rela;Six5;Ncor2;Tcf7l1;Cipc;Niban2;Bahd1;Pbxip1;Gatad2a;Chmp1a;Mideas;Ccdc85b;Phf12;Map3k10;Smo;Zc3h4;Zfp703;Phc2;Hdac7;Zc3h8;Dmap1;Nkapl;Smarcc2;Thap7;Zfp219;Cic;Riox1;Zbtb4;Gon4l;Hdac9	0.14395	0.45506	0.545214	0	404	19.307% (78/404)	0.0018551	2.73	NA	NA
negative regulation of gene expression	GO:0010629	Negative regulation of cell metabolism	3.69	Any process that decreases the frequency, rate or extent of gene expression. Gene expression is the process in which a gene's coding sequence is converted into a mature gene product or products (proteins or RNA). This includes the production of an RNA transcript as well as any processing to produce a mature RNA product or an mRNA or circRNA (for protein-coding genes) and the translation of that m…	0.859881	0.208955	0.824026	0	212	3.302% (7/212)	0.0585242	1.23	NA	NA	0.00444981	0.557332	0.630021	1.62621	212	27.358% (58/212)	3.13683e-05	4.5	11482;12387;12487;12491;12575;12768;13805;14056;14265;15184;15251;15902;16000;16332;16542;17246;17260;17394;18126;18128;18787;18858;18986;19055;19141;19645;19650;19651;20181;20288;21413;217039;217864;22339;22436;226442;22661;233489;237782;237911;239122;320910;353282;433693;50754;547253;56426;56490;56711;60599;65114;671535;74682;76273;80285;93759;94088;99929	Acvrl1;Ctnnb1;Cd28;Cd36;Cdkn1a;Ccr1;Eng;Ezh2;Fmr1;Hdac5;Hif1a;Id2;Igf1;Inppl1;Kdr;Mdm2;Mef2c;Mmp8;Nos2;Notch1;Serpine1;Pmp22;Pou2f1;Ppp3ca;Lgmn;Rb1;Rbl1;Rbl2;Rxra;Msr1;Tcf4;Ggnbp2;Rcor1;Vegfa;Xdh;Zfp281;Zfp148;Picalm;Smcr8;Brip1;Setdb2;Itgb8;Sfmbt2;Akirin2;Fbxw7;Parp14;Pdcd10;Zbtb20;Plag1;Trp53inp1;Vps35;Parp10;Wdr35;Ndfip2;Parp9;Sirt1;Trim6;Tiparp	0.889606	0.271289	0.506352	0	212	11.321% (24/212)	0.2	0.7	NA	NA	0.842984	0.24134	0.444552	0	212	16.038% (34/212)	0.282258	0.55	NA	NA
cell adhesion	GO:0007155	Stress signaling	4.07	The attachment of a cell, either to another cell or to an underlying substrate such as the extracellular matrix, via cell adhesion molecules.	0.860355	0.0978773	0.709616	0	260	13.846% (36/260)	0.219632	0.66	NA	NA	0.00356773	0.57561	0.616075	1.61162	260	20.385% (53/260)	2.33537e-05	4.63	107321;109333;109700;11352;12385;12386;12387;12484;12491;12523;12527;12562;12822;13003;13612;13723;13731;14726;15442;16332;16421;16480;16728;17064;17311;18081;18613;18858;19108;19229;20750;207683;210126;216033;216856;21825;227937;239833;320664;320910;399558;53599;54216;54366;54725;56460;67916;71436;74202;74769;93695;93742;99151	Lpxn;Pkn2;Itga1;Abl2;Ctnna1;Ctnna2;Ctnnb1;Cd24a;Cd36;Cd84;Cd9;Cdh5;Col18a1;Vcan;Edil3;Emb;Emp2;Pdpn;Hpse;Inppl1;Itgb7;Jup;L1cam;Cd93;Kitl;Ninj1;Pecam1;Pmp22;Prkx;Ptk2b;Spp1;Igsf11;Lpp;Ctnna3;Nlgn2;Thbs1;Pkp4;Lmln;Cass4;Itgb8;Flrt2;Cd164;Pcdh7;Ctnnal1;Cadm1;Pkp3;Plpp3;Flrt3;Fblim1;Pik3cb;Gpnmb;Pard3;Cercam	0.823134	0.321776	0.567282	0	260	17.692% (46/260)	0.0433643	1.36	NA	NA	0.605826	0.321776	0.488746	0	260	16.154% (42/260)	0.0550974	1.26	NA	NA
cellular response to interferon-beta	GO:0035458	Stress signaling	8.03	Any process that results in a change in state or activity of a cell (in terms of movement, secretion, enzyme production, gene expression, etc.) as a result of an interferon-beta stimulus. Interferon-beta is a type I interferon.	1	0.0593488	-0.311058	0	44	31.818% (14/44)	0.986737	0.01	NA	NA	0.00460306	0.557332	0.845273	1.79837	44	75% (33/44)	3.47664e-05	4.46	100033459;100039796;100040462;100702;102639543;14469;15944;15950;15951;15953;15957;15959;15977;16145;16362;20846;21822;226691;226695;236312;240327;240328;381308;383619;432555;54396;545384;55932;60440;620913;623121;71701;94088	Ifi208;Tgtp2;Mndal;Gbp6;Ifi206;Gbp2;Irgm1;Ifi203;Ifi204;Ifi47;Ifit1;Ifit3;Ifnb1;Igtp;Irf1;Stat1;Tgtp1;Ifi207;Ifi205;Ifi209;Gm4951;F830016B08Rik;Ifi211;Aim2;Gm5431;Irgm2;Ifi214;Gbp3;Iigp1;Gm12185;Ifi213;Pnpt1;Trim6	1	0.0707899	0.436612	0	44	15.909% (7/44)	0.812155	0.09	NA	NA	0.114114	0.45506	0.848394	0	44	54.545% (24/44)	0.0012641	2.9	NA	NA
xenobiotic metabolic process	GO:0006805	Stress signaling	7.36	The chemical reactions and pathways involving a xenobiotic compound, a compound foreign to living organisms. Used of chemical compounds, e.g. a xenobiotic chemical, such as a pesticide.	0.77327	0.407018	0.989997	0	18	16.667% (3/18)	0.00433325	2.36	NA	NA	0.35899	0.321776	0.792685	0	18	11.111% (2/18)	0.0459975	1.34	NA	NA	0.168145	0.498493	0.972123	1.51119	18	11.111% (2/18)	0.000487014	3.31	11624;13078	Ahrr;Cyp1b1	0.360213	0.38073	0.893254	0	18	22.222% (4/18)	0.0104975	1.98	NA	NA
regulation of cell population proliferation	GO:0042127	Stress signaling	3.99	Any process that modulates the frequency, rate or extent of cell proliferation.	0.859881	0.146416	0.807457	0	156	8.974% (14/156)	0.118351	0.93	NA	NA	0.0318836	0.498493	0.629999	1.56268	156	28.846% (45/156)	0.000416738	3.38	108686;11810;12053;12168;12211;12385;12387;12445;12567;12571;12576;14056;14087;14102;14302;14815;15251;15441;16000;16480;16952;17342;18015;18126;18128;18514;18787;18792;19015;19224;19225;19229;19290;19664;20229;20846;20847;21349;56338;56458;56469;56744;58250;76089;93759	Ccdc88a;Apobec1;Bcl6;Bmpr2;Birc6;Ctnna1;Ctnnb1;Ccnd3;Cdk4;Cdk6;Cdkn1b;Ezh2;Fanca;Fas;Frk;Nr3c1;Hif1a;Hp1bp3;Igf1;Jup;Anxa1;Mitf;Nf1;Nos2;Notch1;Pbx1;Serpine1;Plau;Ppard;Ptgs1;Ptgs2;Ptk2b;Pura;Rbpj;Sat1;Stat1;Stat2;Tal1;Txnip;Foxo1;Pias1;Pf4;Chst11;Rapgef2;Sirt1	0.951924	0.190023	0.486797	0	156	17.949% (28/156)	0.302198	0.52	NA	NA	0.600335	0.321776	0.530802	0	156	14.744% (23/156)	0.0538064	1.27	NA	NA
G protein-coupled receptor signaling pathway	GO:0007186	Stress signaling	4.05	A series of molecular signals that proceeds with an activated receptor promoting the exchange of GDP for GTP on the alpha-subunit of an associated heterotrimeric G-protein complex. The GTP-bound activated alpha-G-protein then dissociates from the beta- and gamma-subunits to further transmit the signal within the cell. The pathway begins with receptor-ligand interaction, or for basal GPCR signalin…	0.859881	0.237794	0.83278	0	204	16.667% (34/204)	0.0465718	1.33	NA	NA	0.0317945	0.498493	0.600091	1.54568	204	22.059% (45/204)	0.000384224	3.42	12267;12273;12495;12768;12771;12772;12774;140795;14289;14683;14696;14702;14739;14747;14788;15466;15558;15559;16440;16995;18354;18356;19739;20293;20296;20306;20307;226255;227326;229323;233571;238377;258783;321019;381853;436440;541307;56209;64095;64297;67168;70086;70355;74191;76089	C3ar1;C5ar1;Entpd1;Ccr1;Ccr3;Ccr2;Ccr5;P2ry14;Fpr2;Gnas;Gnb4;Gng2;S1pr2;Cmklr1;Gpr162;Hrh2;Htr2a;Htr2b;Itpr3;Ltb4r1;Olfr54;Olfr56;Rgs9;Ccl12;Ccl2;Ccl7;Ccl8;Atrnl1;Gpr55;Gpr171;P2ry6;Gpr68;Olfr920;Gpr183;Gipr;Gpr31b;Ccl26;Gde1;Gpr35;Gprc5b;Lpar6;Cysltr2;Gprc5c;P2ry13;Rapgef2	0.823134	0.321776	0.581363	0	204	12.745% (26/204)	0.0451205	1.35	NA	NA	0.356371	0.38073	0.59596	0	204	15.686% (32/204)	0.00843376	2.07	NA	NA
activation of JUN kinase activity	GO:0007257	Stress signaling	8.16	The initiation of the activity of the inactive enzyme JUN kinase (JNK).	0.859881	0.204295	0.904645	0	31	9.677% (3/31)	0.0789474	1.1	NA	NA	0.0511741	0.477271	0.843187	1.67541	31	38.71% (12/31)	0.000792426	3.1	117149;13132;14388;16543;192656;224014;26401;26404;338372;65964;70834;74568	Tirap;Dab2;Gab1;Mdfic;Ripk2;Fgd4;Map3k1;Map3k12;Map3k9;Map3k20;Spag9;Mlkl	0.951924	0.131458	0.704797	0	31	35.484% (11/31)	0.271357	0.57	NA	NA	0.688115	0.208955	0.696778	0	31	32.258% (10/31)	0.117949	0.93	NA	NA
small GTPase mediated signal transduction	GO:0007264	Stress signaling	5.63	Any series of molecular signals in which a small monomeric GTPase relays one or more of the signals.	0.859881	0.160801	0.831168	0	88	7.955% (7/88)	0.108382	0.97	NA	NA	0.0436275	0.477271	0.692666	1.62435	88	21.591% (19/88)	0.000637059	3.2	108686;12662;15368;19341;19731;215449;21844;228543;238130;23881;241308;27387;29815;57257;69288;73910;75974;76089;78255	Ccdc88a;Chm;Hmox1;Rab4a;Rgl1;Rap1b;Tiam1;Rhov;Dock4;G3bp2;Ralgps1;Sh2d3c;Bcar3;Vav3;Rhobtb1;Arhgap18;Dock11;Rapgef2;Ralgps2	1	0.0905429	0.416579	0	88	10.227% (9/88)	0.749077	0.13	NA	NA	1	0.0401661	-0.458651	0	88	7.955% (7/88)	0.752	0.12	NA	NA
extracellular matrix organization	GO:0030198	Ribosome biogenesis	6.02	A process that is carried out at the cellular level which results in the assembly, arrangement of constituent parts, or disassembly of an extracellular matrix.	0.859881	0.38073	0.948071	0	85	8.235% (7/85)	0.0114671	1.94	NA	NA	0.0083433	0.538434	0.747694	1.7478	85	10.588% (9/85)	7.1418e-05	4.15	12822;16854;17381;17386;17394;20732;234911;321007;58223	Col18a1;Lgals3;Mmp12;Mmp13;Mmp8;Spint1;Mmp27;Serac1;Mmp19	0.823134	0.321776	0.690233	0	85	16.471% (14/85)	0.0613118	1.21	NA	NA	0.0152981	0.593325	0.852862	1.82226	85	11.765% (10/85)	7.70298e-06	5.11	15227;17381;17386;17394;20732;207596;21810;229595;234911;237038	Foxf1;Mmp12;Mmp13;Mmp8;Spint1;Thsd4;Tgfbi;Adamtsl4;Mmp27;Nox1
maturation of SSU-rRNA from tricistronic rRNA transcript (SSU-rRNA, 5.8S rRNA, LSU-rRNA)	GO:0000462	Ribosome biogenesis	8.29	Any process involved in the maturation of a precursor Small SubUnit (SSU) ribosomal RNA (rRNA) molecule into a mature SSU-rRNA molecule from the pre-rRNA molecule originally produced as a tricistronic rRNA transcript that contains the Small Subunit (SSU) rRNA, 5.8S rRNA, and the Large Subunit (LSU) in that order from 5' to 3' along the primary transcript.	1	0.0447749	0.432244	0	25	28% (7/25)	0.841584	0.07	NA	NA	0.0543078	0.477271	-0.836506	-1.70195	25	64% (16/25)	0.000906993	3.04	104662;110816;13871;20044;20055;20085;208144;213895;215193;217431;21771;217995;53414;57315;66467;69499	Tsr1;Pwp2;Ercc2;Rps14;Rps16;Rps19;Dhx37;Bms1;Utp25;Nol10;Utp4;Heatr1;Bysl;Wdr46;Gtf2h5;Tsr2	0.90804	0.143759	0.740315	0	25	24% (6/25)	0.223844	0.65	NA	NA	0.924115	0.0762797	-0.641331	0	25	48% (12/25)	0.431372	0.37	NA	NA
ribosomal large subunit biogenesis	GO:0042273	Ribosome biogenesis	7.4	A cellular process that results in the biosynthesis of constituent macromolecules, assembly, and arrangement of constituent parts of a large ribosomal subunit; includes transport to the sites of protein synthesis.	1	0.0588438	-0.365099	0	26	15.385% (4/26)	0.935323	0.03	NA	NA	0.0184268	0.518848	-0.87231	-1.7931	26	73.077% (19/26)	0.000185567	3.73	100503670;107071;12181;19941;19989;20935;217011;231452;234549;28126;52521;57741;57808;59014;66164;66596;67025;67115;69902	Rpl5;Wdr74;Bop1;Rpl26;Rpl7;Surf6;Nle1;Sdad1;Heatr3;Nop16;Zfp622;Noc2l;Rpl35a;Rrs1;Nip7;Gtf3a;Rpl11;Rpl14;Mrto4	1	0.0598603	0.435105	0	26	30.769% (8/26)	0.906404	0.04	NA	NA	0.864264	0.0956031	-0.71565	0	26	42.308% (11/26)	0.300485	0.52	NA	NA
rRNA processing	GO:0006364	Ribosome biogenesis	6.2	Any process involved in the conversion of a primary ribosomal RNA (rRNA) transcript into one or more mature rRNA molecules.	1	0.0760837	-0.318945	0	137	18.248% (25/137)	0.992509	0	NA	NA	8.05438e-10	0.921426	-0.787469	-2.11597	137	48.905% (67/137)	8.11116e-13	12.09	100019;100503670;100609;101867;102462;107071;107094;117109;12181;14113;14791;18114;195434;19941;19942;19989;20054;20055;20068;20085;20104;20115;208366;213773;21771;225348;227656;227715;228889;234374;245474;27966;27993;27998;50912;52513;52530;53414;54127;56095;56200;57750;57808;59028;64934;66181;66446;66583;67115;67223;67390;68017;68147;69499;69663;69902;70683;72462;72554;73674;73736;74035;74097;7…	Mdn1;Rpl5;Nsun5;Rrp8;Imp3;Wdr74;Rrp12;Pop5;Bop1;Fbl;Emg1;Rrp1;Utp14b;Rpl26;Rpl27;Rpl7;Rps15;Rps16;Rps17;Rps19;Rps6;Rps7;Rpp40;Tbl3;Utp4;Wdr36;Rexo4;Exosc2;Ddx27;Ddx49;Dkc1;Rrp9;Imp4;Exosc5;Exosc10;Ddx56;Nhp2;Bysl;Rps28;Ftsj3;Ddx21;Wdr12;Rpl35a;Rcl1;Pes1;Nop10;Exosc7;Exosc1;Rpl14;Rrp15;Mrm3;Mrm2;Gar1;Tsr2;Ddx51;Mrto4;Utp20;Rrp1b;Utp14a;Wdr75;Fcf1;Nol9;Pop7;Nop14;Las1l;Lsm6;Nat10	0.823134	0.287805	0.609808	0	137	23.358% (32/137)	0.105546	0.98	NA	NA	0.719218	0.119888	-0.64395	0	137	37.226% (51/137)	0.15679	0.8	NA	NA
ribosome biogenesis	GO:0042254	Ribosome biogenesis	5.62	A cellular process that results in the biosynthesis of constituent macromolecules, assembly, and arrangement of constituent parts of ribosome subunits; includes transport to the sites of protein synthesis.	0.966865	0.117766	-0.482982	0	101	17.822% (18/101)	0.441077	0.36	NA	NA	7.35798e-06	0.74774	-0.780156	-2.00959	101	43.564% (44/101)	1.11148e-08	7.95	100608;102462;104662;12181;12261;14791;16418;18432;195434;208144;20826;20935;21771;225215;227674;228889;229937;231452;245474;27176;27993;52513;52530;53414;54127;56095;56321;57750;59014;59028;64934;66164;66181;66596;67014;67134;68147;69663;69902;72554;73674;73736;75416;75751	Noc4l;Imp3;Tsr1;Bop1;C1qbp;Emg1;Eif6;Mybbp1a;Utp14b;Dhx37;Snu13;Surf6;Utp4;Rsl24d1;Ddx31;Ddx27;Znhit6;Sdad1;Dkc1;Rpl7a;Imp4;Ddx56;Nhp2;Bysl;Rps28;Ftsj3;Aatf;Wdr12;Rrs1;Rcl1;Pes1;Nip7;Nop10;Gtf3a;Riox2;Nop56;Gar1;Ddx51;Mrto4;Utp14a;Wdr75;Fcf1;Nop14;Ipo4	0.951924	0.169571	0.543172	0	101	22.772% (23/101)	0.288136	0.54	NA	NA	1	0.0299196	-0.380538	0	101	29.703% (30/101)	0.913838	0.04	NA	NA
calcium ion import	GO:0070509	Tissue interaction	7.18	The directed movement of calcium ions into a cell or organelle.	0.859881	0.168238	0.869677	0	18	27.778% (5/18)	0.116162	0.93	NA	NA	0.053219	0.477271	0.89836	1.64539	18	33.333% (6/18)	0.000857506	3.07	12287;12289;12290;12568;20541;22782	Cacna1b;Cacna1d;Cacna1e;Cdk5;Slc8a1;Slc30a1	1	0.057853	0.497198	0	18	16.667% (3/18)	0.811839	0.09	NA	NA	0.680198	0.2114	0.768216	0	18	50% (9/18)	0.104895	0.98	NA	NA
protein localization to plasma membrane	GO:0072659	Tissue interaction	6.02	A process in which a protein is transported to, or maintained in, a specific location in the plasma membrane.	0.939201	0.0793435	0.665169	0	116	20.69% (24/116)	0.344398	0.46	NA	NA	0.0385504	0.477271	0.665632	1.61186	116	26.724% (31/116)	0.000543511	3.26	105504;109905;11933;13731;13823;16480;17918;18441;19328;19684;19877;20194;20742;20910;213056;218503;235442;23880;259300;329877;50918;56217;56460;57440;67384;67451;76089;76108;76499;84652;98878	Exoc5;Rap1a;Atp1b3;Emp2;Epb41l3;Jup;Myo5a;P2ry1;Rab12;Rdx;Rock1;S100a10;Sptbn1;Stxbp1;Fam126b;Fcho2;Rab8b;Fyb;Ehd2;Dennd4c;Myadm;Mpp5;Pkp3;Ehd3;Bag4;Pkp2;Rapgef2;Rap2a;Clasp2;Fam126a;Ehd4	0.856281	0.245042	0.563986	0	116	16.379% (19/116)	0.145299	0.84	NA	NA	1	0.10925	0.393018	0	116	20.69% (24/116)	0.726829	0.14	NA	NA
vesicle docking involved in exocytosis	GO:0006904	Tissue interaction	7.96	The initial attachment of a vesicle membrane to a target membrane, mediated by proteins protruding from the membrane of the vesicle and the target membrane, that contributes to exocytosis.	0.939201	0.0886261	0.686983	0	25	20% (5/25)	0.346535	0.46	NA	NA	0.541439	0.111918	0.612082	0	25	20% (5/25)	0.25	0.6	NA	NA	1	0.0582216	0.421271	0	25	36% (9/25)	0.927007	0.03	NA	NA	0.0663575	0.498493	-0.945726	-1.54741	25	8% (2/25)	0.000480747	3.32	20336;212986	Exoc4;Scfd2
aging	GO:0007568	Tissue interaction	6.32	A developmental process that is a deterioration and loss of function over time. Aging includes loss of functions such as resistance to disease, homeostasis, and fertility, as well as wear and tear. Aging includes cellular senescence, but is more inclusive. May precede death and may succeed developmental maturation (GO:0021700).	0.860355	0.10925	0.746434	0	36	8.333% (3/36)	0.243464	0.61	NA	NA	0.0589913	0.45506	-0.763702	0	36	16.667% (6/36)	0.00133879	2.87	NA	NA	1	0.0815265	0.536367	0	36	30.556% (11/36)	0.61282	0.21	NA	NA	0.0221601	0.557332	-0.947517	-1.59124	36	11.111% (4/36)	3.48304e-05	4.46	110265;11792;13115;50769	Msra;Apex1;Cyp27b1;Atp8a2
neuron differentiation	GO:0030182	Tissue interaction	3.84	The process in which a relatively unspecialized cell acquires specialized features of a neuron.	0.859881	0.38073	0.946622	0	60	8.333% (5/60)	0.0120388	1.92	NA	NA	0.0511741	0.477271	0.748301	1.68209	60	33.333% (20/60)	0.00079879	3.1	11352;12367;12387;12393;12394;12399;12568;12848;14457;15258;16870;17260;17295;18128;19645;19664;21349;53419;74747;94190	Abl2;Casp3;Ctnnb1;Runx2;Runx1;Runx3;Cdk5;Cops2;Gas7;Hipk2;Lhx2;Mef2c;Met;Notch1;Rb1;Rbpj;Tal1;Corin;Ddit4;Ophn1	0.627231	0.407018	0.821941	0	60	18.333% (11/60)	0.00628583	2.2	NA	NA	1	0.0400032	-0.436749	0	60	3.333% (2/60)	0.803977	0.09	NA	NA
negative regulation of neurogenesis	GO:0050768	Tissue interaction	5.79	Any process that stops, prevents, or reduces the frequency, rate or extent of neurogenesis, the generation of cells within the nervous system.	0.859881	0.266351	0.938043	0	21	9.524% (2/21)	0.0485762	1.31	NA	NA	0.560251	0.10592	0.624707	0	21	33.333% (7/21)	0.281362	0.55	NA	NA	0.832887	0.191892	0.813797	0	21	23.81% (5/21)	0.125581	0.9	NA	NA	0.0697591	0.477271	0.928194	1.62568	21	23.81% (5/21)	0.000562007	3.25	12387;12484;18128;18536;216190	Ctnnb1;Cd24a;Notch1;Pcm1;Appl2
angiogenesis	GO:0001525	Tissue interaction	5.25	Blood vessel formation when new vessels emerge from the proliferation of pre-existing blood vessels.	0.859881	0.252961	0.851572	0	175	7.429% (13/175)	0.0421053	1.38	NA	NA	0.0334587	0.498493	0.615763	1.55175	175	33.143% (58/175)	0.000454877	3.34	11482;11501;121021;12772;12822;13805;13819;13874;14182;14257;14367;14388;14674;15251;15368;16173;16410;16542;18128;18187;18590;18613;18654;18706;18750;18792;19108;19211;19225;19229;19664;19883;20293;20296;20817;21349;21928;22221;22339;22344;237038;26360;26416;27494;30924;320924;380664;52014;56426;57257;58223;672511;68585;72324;79264;80837;93759;94192	Acvrl1;Adam8;Cspg4;Ccr2;Col18a1;Eng;Epas1;Ereg;Fgfr1;Flt4;Fzd5;Gab1;Gna13;Hif1a;Hmox1;Il18;Itgav;Kdr;Notch1;Nrp2;Pdgfa;Pecam1;Pgf;Pik3ca;Prkca;Plau;Prkx;Pten;Ptgs2;Ptk2b;Rbpj;Rora;Ccl12;Ccl2;Srpk2;Tal1;Tnfaip2;Ubp1;Vegfa;Vezf1;Nox1;Angptl2;Mapk14;Amot;Angptl3;Ccbe1;Lemd3;Nus1;Pdcd10;Vav3;Mmp19;Rnf213;Rtn4;Plxdc1;Krit1;Rhoj;Sirt1;C1galt1	0.823134	0.287805	0.609073	0	175	15.429% (27/175)	0.0734012	1.13	NA	NA	0.648022	0.287805	0.496854	0	175	16.571% (29/175)	0.0805949	1.09	NA	NA
regulation of cell shape	GO:0008360	Tissue interaction	6.88	Any process that modulates the surface configuration of a cell.	0.859881	0.141225	0.809035	0	124	12.097% (15/124)	0.130495	0.88	NA	NA	0.0543078	0.45506	0.637733	1.55504	124	17.742% (22/124)	0.00098845	3.01	108100;13823;14453;14457;14726;16542;16952;17909;19229;19684;20293;20296;22339;224014;244418;382236;56699;69288;73910;74202;76117;83946	Baiap2;Epb41l3;Gas2;Gas7;Pdpn;Kdr;Anxa1;Myo10;Ptk2b;Rdx;Ccl12;Ccl2;Vegfa;Fgd4;Prag1;Brwd3;Cdc42ep4;Rhobtb1;Arhgap18;Fblim1;Arhgap15;Phip	0.911611	0.197822	0.530038	0	124	28.226% (35/124)	0.227679	0.64	NA	NA	1	0.0438002	-0.491983	0	124	4.839% (6/124)	0.644005	0.19	NA	NA
