# Supplementary material for: Transcriptomic signatures reveal a shift towards an anti-inflammatory gene expression profile but also the induction of type I and type II interferon signaling networks through aryl hydrocarbon receptor activation in murine macrophages
Source: Front Immunol. 2023 May 23;14:1156493. doi: 10.3389/fimmu.2023.1156493 (PMC10242070; doi:10.3389/fimmu.2023.1156493)
Supplement: Supplementary file 6 [file Table_4.xlsx]

## Sheet: Supplementary table 4
Supplementary table 4
Upstream Regulator	Expr Log Ratio	Molecule Type	Predicted Activation State	Activation z-score	p-value of overlap	Target Molecules in Dataset
SQSTM1	-0,043	transcription regulator	Activated	2.646	0.00304	Ccl7,FGL2,IL15,IL15RA,IRF1,RILPL1,RSAD2
ZC3H14	0,098	other	Activated	2.236	0.00382	FGL2,IL15,IL15RA,RBL1,RILPL1
DOCK8	0,012	other	Activated	3.742	0.000309	CMPK2,FGL2,IFIT2,Iigp1,IL15,IL15RA,IRF1,IRGM,ISG20,PTGS2,RBL1,RILPL1,RSAD2,TLR3
MAVS	0,094	other	Activated	2.646	0.00304	CMPK2,IFIT2,ISG20,NT5C3A,OASL,PARP12,RSAD2
MXD1	1,100	transcription regulator	Activated	3.051	0.00169	CDK14,IARS1,LARS1,MYBBP1A,NOP2,NOP56,PES1,RPL3,RPL30,RPS13,RPS2,RPSA,TARS1
CRKL	0,112	kinase	Activated	2.646	2.59e-05	FGL2,Iigp1,IL15,IL15RA,ISG20,RILPL1,TLR3
SAMSN1	-0,247	other	Activated	3.771	3.44e-05	CCL3L3,Ccl7,CMPK2,FGL2,IFIT2,Iigp1,IL15,IL15RA,IRF1,IRGM,ISG20,OASL,PML,PTGS2,RBL1,RILPL1,RSAD2,TLR3
MAPK9	0,162	kinase	Activated	2.828	0.000215	Ccl7,FGL2,Iigp1,IL15RA,ISG20,RBL1,RILPL1,TLR3
MET	0,209	kinase	Activated	2.121	0.00274	CCL3L3,Ccl7,FGL2,IL15,IL15RA,PTGS2,RILPL1,TLR3
TNFAIP2	-0,096	other	Activated	2.449	0.0003	FGL2,IL15RA,IRF1,ISG20,RBL1,RILPL1
IRF7	0,127	transcription regulator	Activated	4.38	3.96e-05	CMPK2,FCGR1A,IFI16,IFIT1,IFIT2,IL15,IL15RA,IRF1,IRGM,ISG20,MCL1,MICB,NT5C3A,OASL,PARP12,RSAD2,TDRD7,TNFSF10,Trim30a/Trim30d,ZC3HAV1
TICAM1	0,064	other	Activated	2.354	2.31e-05	CCL3L3,CEBPD,CMPK2,DUSP1,ICOSLG/LOC102723996,IFI16,IFIT2,IL15,IL15RA,IRF1,IRGM,ISG20,Mx1,NFKB1,OASL,PILRA,PTGS2,RSAD2,TLR3,TNFSF10,TREM1
MARK2	-0,031	kinase	Activated	2.646	0.000703	Ccl7,Iigp1,IL15,IRF1,PTGS2,RILPL1,RSAD2
MEF2A	0,116	transcription regulator	Activated	2.63	0.00304	IFIT2,IL15,IRF1,ISG20,Mx1,MXD1,RSAD2
SASH1	0,173	other	Activated	4.123	1.17e-05	ACP3,CMPK2,FGL2,IFIT2,Iigp1,IL15,IL15RA,IRF1,IRGM,ISG20,OASL,PML,PTGS2,RBL1,RILPL1,RSAD2,TLR3
TLR9	0,504	transmembrane receptor	Activated	2.509	0.000353	9830107B12Rik/A530064D06Rik,ATF3,CCL3L3,Ccl7,CD274,CD83,DUSP1,FAS,HMOX1,IFI16,IFIT1,IFIT2,IL21R,IRF1,ISG20,LYST,Mx1,PROCR,PTGS2,RAB7B,RSAD2
IRF3	-0,117	transcription regulator	Activated	4.265	7.41e-06	CD274,CMPK2,FAS,FCGR1A,IFI16,IFIT2,IL15,IRF1,IRGM,ISG20,Mx1,NT5C3A,OASL,PARP12,PML,RSAD2,TDRD7,TNFSF10,Trim30a/Trim30d
PLK2	0,181	kinase	Activated	2.333	2.87e-05	Ccl7,CMPK2,FGL2,IFIT2,Iigp1,IL15,IL15RA,IRF1,RBL1
NFATC2	0,340	transcription regulator	Activated	4.123	0.000229	ACP3,CCL3L3,CD274,CD83,CMPK2,FGL2,IFIT2,Iigp1,IL15,IRF1,IRGM,ISG20,NFKB1,OASL,PML,PTGS2,RILPL1,RSAD2,TLR3
IFNB1	0,680	cytokine	Activated	2.406	5.28e-05	APOBEC1,CASP1,CASP3,CD274,CD83,CDKN1A,CMPK2,Ctla2a/Ctla2b,ICOSLG/LOC102723996,IFI16,IFIT2,IRF1,IRGM,Mx1,NT5C3A,PARP12,RSAD2,SERPINB2,SLFN13,THBS1,Tlr13,TLR3,TLR9,Trim30a/Trim30d
IFNG		cytokine	Activated	3.595	3.3e-08	ABCC1,ARPP19,ATF3,BCL2A1,CASP1,CASP3,CASP7,CCL3L3,Ccl7,CCR1,CD274,CDKN1A,CMPK2,CSF2RB,CX3CR1,DDB1,DUSP1,ENTPD1,FAS,FLRT2,GART,GLIPR2,HIP1,HMOX1,ICOSLG/LOC102723996,IFI16,IFIT1,IFIT2,IGF1,Iigp1,IL12RB1,IL13RA1,IL15,IL15RA,IL17RA,IL7R,IRF1,ISG20,ITGAL,LCP2,Ly6a (includes others),MARCHF1,MLKL,MSR1,Mx1,MXD1,NLRP3,NOTCH1,OASL,P2RY14,PDE7B,PHGDH,PHLPP1,PIM2,PLA2G7,PML,PTGS2,RB1,RSAD2,RUNX3,SLC8A1,SOAT1…
TBK1	0,252	kinase	Activated	2.409	1.63e-06	CCL3L3,CMPK2,FGL2,IFI16,IFIT2,Iigp1,IL15,IL15RA,ISG20,Mx1,OASL,PTGS2,RBL1,RILPL1,RSAD2,SLFN13,TLR3
ARHGAP21	0,042	other	Activated	3.317	0.000153	FGL2,Iigp1,IL15,IL15RA,IRF1,IRGM,ISG20,PTGS2,RBL1,RILPL1,TLR3
SPIB	-0,785	transcription regulator	Activated	2	0.338	ATF3,MARCHF1,P2RY6,TENT5C
IRF5	0,182	transcription regulator	Activated	2.596	0.00388	CMPK2,IFIT2,ISG20,NT5C3A,OASL,PARP12,RSAD2
Map3k7	0,047	kinase	Activated	3.317	1.63e-07	Ccl7,CMPK2,FGL2,IFIT2,IL15,IL15RA,ISG20,PTGS2,RILPL1,RSAD2,TLR3
TLR3	0,531	transmembrane receptor	Activated	3.613	0.00199	ATF3,CCL3L3,Ccl7,CD274,CMPK2,DUSP1,FAS,HMOX1,IFI16,IFIT2,Iigp1,IL15,Mx1,OASL,PROCR,PTGS2,RSAD2
PLK4	0,257	kinase	Activated	2.333	1.83e-05	Ccl7,CMPK2,FGL2,IFIT2,Iigp1,IL15,IL15RA,IRF1,RBL1
TET2	0,095	enzyme	Inhibited	-2.646	2.59e-05	APOBEC1,Ccl7,CMPK2,FGL2,IFI16,IFIT2,RSAD2
NFAT5	0,234	transcription regulator	Inhibited	-2.917	6.49e-05	IFI16,IFIT2,Iigp1,IRF1,IRGM,Mx1,RSAD2,SLFN13,TNFSF10
IL10RA	-0,014	transmembrane receptor	Inhibited	-3.011	0.254	AKT3,IFI16,Iigp1,IL12RB1,IL15RA,IRF1,IRGM,Ly6a (includes others),MECR,MLKL,PMP22,PROCR,RSAD2,SERPINB9,SLC2A6,TREM1
SOCS1	0,069	other	Inhibited	-2.414	0.0209	IFI16,IFIT2,Iigp1,IL12RB1,IRGM,Mx1,PTGS2
IKZF1	-0,118	transcription regulator	Inhibited	-2	0.318	AXL,CCL3L3,EMP1,RAI14
CITED2	-0,224	transcription regulator	Inhibited	-4.961	1.19e-06	ADAP2,ARL4A,C5AR1,CD274,CMPK2,CPEB4,ENTPD1,GNA13,IFI16,IFIT2,Iigp1,IL13RA1,IL17RA,IRF1,LCP2,MARCHF1,MARCHF5,MED13,MLKL,MXD1,OASL,P2RY14,PDE7B,PHLPP1,RAPGEF2,RSAD2,SAT1,SERPINB2,STX3,TMCC3,TMEM67,Trim30a/Trim30d,ZNF800
BACH1	0,144	transcription regulator	Inhibited	-2	0.00618	DUSP1,HMOX1,IGF1,SPP1
MYCL	0,266	transcription regulator	Inhibited	-4.088	7.14e-05	ARPP19,CINP,FARSA,LARS1,MARS1,PUS1,RPL10A,RPL11,RPL12,RPL13,RPL13A,RPL17,RPL18,Snrpg,TARS1,WDR74,YARS1
